# Supplementary material for: Unsupervised ensemble-based phenotyping enhances discoverability of genes related to left-ventricular morphology
Source: Nat Mach Intell. 2024 Mar 11;6(3):291–306. doi: 10.1038/s42256-024-00801-1 (PMC10957472; doi:10.1038/s42256-024-00801-1)
Supplement: Supplementary file 3 — The file contains five tabs: (1) gene-level associations from S-PrediXcan using gene expression models, (2) gene-level associations from S-PrediXcan using intron excision models, (3) pleiotropic effects of discovered loci for all traits, (4) pleiotropic effects of discovered loci for cardiac traits and (5) significant associations for handcrafted LV indices and for the 16 shape PCs. [file 42256_2024_801_MOESM3_ESM.xlsx]

## Sheet: SPrediXcan_gene_expression
run	phenotype	tissue	gene	gene_name	zscore	effect_size	pvalue	var_g	n_snps_used	n_snps_in_cov	n_snps_in_model
0adf02a8e34a4c71bca99e1c8af64654	z004	Artery_Aorta	ENSG00000111860.13	CEP85L	10.6125	0.306991	2.60704e-26	0.0258988	3	3	3
0adf02a8e34a4c71bca99e1c8af64654	z004	Heart_Atrial_Appendage	ENSG00000198523.5	PLN	9.93655	4.78011	2.88645e-23	9.51083e-05	2	2	2
eb2fb11d244f476189091fc23530da04	z007	Heart_Atrial_Appendage	ENSG00000177791.11	MYOZ1	8.52921	0.0517412	1.47355e-17	0.508593	2	2	2
eb2fb11d244f476189091fc23530da04	z014	Artery_Aorta	ENSG00000176986.15	SEC24C	-7.81902	-1.06735	5.32371e-15	0.00100868	2	2	2
0adf02a8e34a4c71bca99e1c8af64654	z004	Artery_Tibial	ENSG00000111860.13	CEP85L	7.78201	0.328088	7.13806e-15	0.0122518	2	2	2
eb2fb11d244f476189091fc23530da04	z014	Artery_Coronary	ENSG00000196968.10	FUT11	7.76031	0.191579	8.47229e-15	0.0277074	1	1	1
38bd60d13e0545989c208fdec0e47625	z010	Heart_Left_Ventricle	ENSG00000183072.9	NKX2-5	7.55135	0.704242	4.30764e-14	0.00248544	2	2	2
eb2fb11d244f476189091fc23530da04	z014	Artery_Tibial	ENSG00000176986.15	SEC24C	-7.53401	-1.38897	4.92039e-14	0.00057875	1	1	1
eb2fb11d244f476189091fc23530da04	z014	Artery_Coronary	ENSG00000176986.15	SEC24C	-7.53346	-1.28949	4.94114e-14	0.000656842	2	2	2
1223dbdba9314a0e8427a519ff524ef9	z015	Heart_Atrial_Appendage	ENSG00000115808.11	STRN	-7.5295	-0.262063	5.09331e-14	0.015966	1	1	1
eb2fb11d244f476189091fc23530da04	z014	Heart_Left_Ventricle	ENSG00000176986.15	SEC24C	-7.45609	-1.44436	8.91311e-14	0.000492113	2	2	2
38bd60d13e0545989c208fdec0e47625	z010	Heart_Atrial_Appendage	ENSG00000183072.9	NKX2-5	7.3979	0.70419	1.38357e-13	0.00218893	1	1	1
1223dbdba9314a0e8427a519ff524ef9	z015	Heart_Left_Ventricle	ENSG00000115808.11	STRN	-7.36326	-0.370442	1.79473e-13	0.00798099	1	1	1
eb2fb11d244f476189091fc23530da04	z007	Heart_Atrial_Appendage	ENSG00000166317.11	SYNPO2L	-7.1067	-0.762918	1.1885e-12	0.00150616	1	1	1
0adf02a8e34a4c71bca99e1c8af64654	z004	Artery_Aorta	ENSG00000198523.5	PLN	-7.09348	-0.931588	1.30778e-12	0.00126819	2	2	2
eb2fb11d244f476189091fc23530da04	z014	Artery_Aorta	ENSG00000172650.13	AGAP5	-7.07548	-0.573226	1.48936e-12	0.00302581	1	1	1
eb2fb11d244f476189091fc23530da04	z007	Heart_Left_Ventricle	ENSG00000166317.11	SYNPO2L	-7.06877	-1.32209	1.5631e-12	0.000480216	2	2	2
eb2fb11d244f476189091fc23530da04	z007	Artery_Tibial	ENSG00000166317.11	SYNPO2L	6.99952	0.372864	2.56837e-12	0.0068117	2	2	2
66b40a5097974f199dabc6126c289aa5	z001	Heart_Atrial_Appendage	ENSG00000079150.17	FKBP7	-6.99102	-0.205563	2.72898e-12	0.0211175	1	1	1
66b40a5097974f199dabc6126c289aa5	z001	Artery_Tibial	ENSG00000079150.17	FKBP7	-6.94546	-0.120567	3.77229e-12	0.0633631	2	2	2
f06cba801525497b9fd77703f87216d8	z015	Artery_Coronary	ENSG00000120088.14	CRHR1	6.93297	0.326012	4.12097e-12	0.00957789	1	1	1
66b40a5097974f199dabc6126c289aa5	z001	Artery_Coronary	ENSG00000079150.17	FKBP7	-6.8714	-0.118751	6.35761e-12	0.0602708	2	2	2
4cabb5a7c634442d9b09b752523428a8	z012	Heart_Left_Ventricle	ENSG00000198523.5	PLN	-6.84616	-6.51046	7.58599e-12	2.3494e-05	2	2	2
1223dbdba9314a0e8427a519ff524ef9	z008	Artery_Tibial	ENSG00000116521.10	SCAMP3	-6.77894	-1.26996	1.2106e-11	0.00057843	1	1	1
1223dbdba9314a0e8427a519ff524ef9	z008	Heart_Atrial_Appendage	ENSG00000116521.10	SCAMP3	-6.77894	-1.068	1.2106e-11	0.000853856	1	1	1
1223dbdba9314a0e8427a519ff524ef9	z008	Heart_Left_Ventricle	ENSG00000116521.10	SCAMP3	-6.77894	-1.3626	1.2106e-11	0.000494915	1	1	1
1223dbdba9314a0e8427a519ff524ef9	z008	Artery_Aorta	ENSG00000116521.10	SCAMP3	-6.77894	-7.9288	1.2106e-11	1.58027e-05	1	1	1
1223dbdba9314a0e8427a519ff524ef9	z008	Artery_Coronary	ENSG00000116521.10	SCAMP3	-6.77894	-2.42136	1.2106e-11	0.000140174	1	1	1
975ff6ebb4e041979d1f77227b76a3f9	z003	Artery_Aorta	ENSG00000197616.11	MYH6	6.72986	2.18434	1.69824e-11	0.000187679	1	1	1
975ff6ebb4e041979d1f77227b76a3f9	z003	Artery_Aorta	ENSG00000092054.12	MYH7	6.72986	0.192319	1.69824e-11	0.0242109	1	1	1
35cd838baa6d4c04a532c624baaa4d5e	z007	Artery_Aorta	ENSG00000111252.10	SH2B3	-6.65576	-6.08503	2.81838e-11	2.40011e-05	1	1	1
35cd838baa6d4c04a532c624baaa4d5e	z007	Artery_Coronary	ENSG00000111252.10	SH2B3	-6.65576	-6.51205	2.81838e-11	2.03413e-05	1	1	1
35cd838baa6d4c04a532c624baaa4d5e	z007	Artery_Tibial	ENSG00000111252.10	SH2B3	-6.65576	-5.15313	2.81838e-11	3.34258e-05	1	1	1
35cd838baa6d4c04a532c624baaa4d5e	z007	Heart_Atrial_Appendage	ENSG00000111252.10	SH2B3	-6.65576	-97.8264	2.81838e-11	9.85268e-08	1	1	1
38bd60d13e0545989c208fdec0e47625	z010	Artery_Coronary	ENSG00000167941.2	SOST	6.64821	0.0933772	2.96679e-11	0.112532	2	2	2
f6e69f817a1344e891f57ecd9c14ffff	z002	Heart_Atrial_Appendage	ENSG00000077522.12	ACTN2	-6.62777	-0.333553	3.40795e-11	0.00710724	2	2	2
38bd60d13e0545989c208fdec0e47625	z009	Artery_Coronary	ENSG00000176681.14	LRRC37A	-6.60204	-0.0274661	4.05539e-11	1.27572	3	3	3
11c2e2c1e98941c492e4e86c81c4b01a	z012	Heart_Left_Ventricle	ENSG00000079150.17	FKBP7	-6.60015	-0.142783	4.1075e-11	0.0412087	2	2	2
6fdf62e528584c4b8f60561989e74a5a	z005	Heart_Atrial_Appendage	ENSG00000143622.10	RIT1	-6.58497	-0.126768	4.54987e-11	0.0575656	1	1	1
6fdf62e528584c4b8f60561989e74a5a	z000	Artery_Tibial	ENSG00000173120.14	KDM2A	-6.57058	-0.365342	5.01187e-11	0.00733434	1	2	2
f06cba801525497b9fd77703f87216d8	z015	Artery_Aorta	ENSG00000186868.15	MAPT	-6.56826	-0.0703646	5.09073e-11	0.178227	3	3	3
eb2fb11d244f476189091fc23530da04	z007	Heart_Atrial_Appendage	ENSG00000172650.13	AGAP5	6.56071	0.103929	5.35521e-11	0.077	2	2	2
1223dbdba9314a0e8427a519ff524ef9	z008	Artery_Coronary	ENSG00000176444.18	CLK2	-6.5124	-9.86831	7.39606e-11	8.26785e-06	1	1	1
1223dbdba9314a0e8427a519ff524ef9	z008	Artery_Aorta	ENSG00000176444.18	CLK2	-6.5124	-14.7928	7.39606e-11	4.19131e-06	1	1	1
38bd60d13e0545989c208fdec0e47625	z009	Artery_Aorta	ENSG00000176681.14	LRRC37A	-6.50683	-0.0291507	7.67528e-11	1.03506	3	3	3
6fdf62e528584c4b8f60561989e74a5a	z005	Heart_Atrial_Appendage	ENSG00000116584.17	ARHGEF2	-6.50409	-57.1791	7.81627e-11	2.47515e-07	1	1	1
6fdf62e528584c4b8f60561989e74a5a	z005	Heart_Left_Ventricle	ENSG00000116584.17	ARHGEF2	-6.50409	-43.1079	7.81627e-11	4.50642e-07	1	1	1
6fdf62e528584c4b8f60561989e74a5a	z005	Artery_Aorta	ENSG00000116584.17	ARHGEF2	-6.50409	-22.904	7.81627e-11	1.64161e-06	1	1	1
6fdf62e528584c4b8f60561989e74a5a	z005	Artery_Coronary	ENSG00000116584.17	ARHGEF2	-6.50409	-43.3311	7.81627e-11	4.62894e-07	1	1	1
6fdf62e528584c4b8f60561989e74a5a	z005	Heart_Left_Ventricle	ENSG00000143622.10	RIT1	-6.47284	-0.155712	9.61771e-11	0.0381146	2	2	2
260c0ab253af4b7b82323d74050bc8be	z003	Artery_Coronary	ENSG00000203760.8	CENPW	-6.44146	-0.281479	1.18331e-10	0.00984276	1	1	1
260c0ab253af4b7b82323d74050bc8be	z003	Heart_Atrial_Appendage	ENSG00000203760.8	CENPW	-6.44146	-0.152074	1.18331e-10	0.0342542	1	1	1
260c0ab253af4b7b82323d74050bc8be	z003	Heart_Left_Ventricle	ENSG00000203760.8	CENPW	-6.44146	-0.307252	1.18331e-10	0.00879274	1	1	1
260c0ab253af4b7b82323d74050bc8be	z003	Artery_Tibial	ENSG00000203760.8	CENPW	-6.44146	-0.327554	1.18331e-10	0.00800711	1	1	1
38bd60d13e0545989c208fdec0e47625	z009	Heart_Left_Ventricle	ENSG00000108433.16	GOSR2	-6.42502	-0.284754	1.31851e-10	0.0104167	3	3	3
11c2e2c1e98941c492e4e86c81c4b01a	z006	Heart_Atrial_Appendage	ENSG00000180228.12	PRKRA	-6.42092	-1.2449	1.35457e-10	0.000458109	1	1	1
f06cba801525497b9fd77703f87216d8	z015	Heart_Left_Ventricle	ENSG00000186868.15	MAPT	-6.41761	-0.0471151	1.38434e-10	0.384862	2	2	2
1223dbdba9314a0e8427a519ff524ef9	z008	Artery_Coronary	ENSG00000143630.9	HCN3	6.41278	0.410767	1.42889e-10	0.00461325	1	1	1
1223dbdba9314a0e8427a519ff524ef9	z008	Artery_Tibial	ENSG00000143630.9	HCN3	6.41278	0.304607	1.42889e-10	0.00902784	1	1	1
1223dbdba9314a0e8427a519ff524ef9	z008	Heart_Left_Ventricle	ENSG00000143630.9	HCN3	6.41278	1.16803	1.42889e-10	0.000610904	1	1	1
1223dbdba9314a0e8427a519ff524ef9	z008	Heart_Atrial_Appendage	ENSG00000176444.18	CLK2	-6.39113	-10.8889	1.64664e-10	7.15296e-06	1	1	1
1223dbdba9314a0e8427a519ff524ef9	z008	Artery_Tibial	ENSG00000160767.20	FAM189B	-6.37896	-0.29528	1.78295e-10	0.00930439	2	2	2
6fdf62e528584c4b8f60561989e74a5a	z005	Artery_Aorta	ENSG00000160767.20	FAM189B	6.37569	0.23389	1.82143e-10	0.0153415	2	2	2
260c0ab253af4b7b82323d74050bc8be	z006	Artery_Aorta	ENSG00000273374.1	RP11-383I23.2	-6.36537	-0.285627	1.94814e-10	0.0109959	2	2	2
3321103759944a7d87996d96eb693c34	z002	Artery_Tibial	ENSG00000180228.12	PRKRA	-6.36163	-1.62135	1.99623e-10	0.000301463	2	2	2
eb2fb11d244f476189091fc23530da04	z014	Artery_Aorta	ENSG00000196968.10	FUT11	6.34599	0.162389	2.21004e-10	0.0289886	1	1	1
6fdf62e528584c4b8f60561989e74a5a	z005	Heart_Left_Ventricle	ENSG00000177628.15	GBA	-6.32749	-0.354632	2.49184e-10	0.00651031	2	2	2
a2fd68691ffc4e74a1fb8ab7776a279f	z004	Heart_Atrial_Appendage	ENSG00000125459.14	MSTO1	6.30974	0.985753	2.79497e-10	0.000845793	2	2	2
f06cba801525497b9fd77703f87216d8	z015	Heart_Atrial_Appendage	ENSG00000238083.7	LRRC37A2	6.3066	0.0450335	2.85234e-10	0.444097	2	2	2
aef945cfe519472e9b59a5e8a2909178	z008	Artery_Tibial	ENSG00000203356.2	LINC01562	6.30314	0.163709	2.91676e-10	0.0240242	1	1	1
6fdf62e528584c4b8f60561989e74a5a	z005	Artery_Aorta	ENSG00000177628.15	GBA	-6.28788	-0.287201	3.21831e-10	0.00993782	2	2	2
a2fd68691ffc4e74a1fb8ab7776a279f	z004	Heart_Left_Ventricle	ENSG00000125459.14	MSTO1	-6.264	-1.91454	3.75215e-10	0.000197677	2	2	2
aef945cfe519472e9b59a5e8a2909178	z008	Artery_Aorta	ENSG00000203356.2	LINC01562	6.25589	0.170988	3.95247e-10	0.0142516	2	2	2
38bd60d13e0545989c208fdec0e47625	z014	Heart_Left_Ventricle	ENSG00000160753.15	RUSC1	6.25531	4.90845	3.96734e-10	3.27999e-05	1	1	1
9986a68a0c0240d2bb2979c116240a67	z006	Artery_Aorta	ENSG00000108379.9	WNT3	-6.25498	-0.0830721	3.97558e-10	0.126545	1	1	1
6fdf62e528584c4b8f60561989e74a5a	z000	Artery_Aorta	ENSG00000173120.14	KDM2A	-6.25319	-0.346889	4.02158e-10	0.0064338	2	3	3
f06cba801525497b9fd77703f87216d8	z015	Artery_Coronary	ENSG00000186868.15	MAPT	6.24953	0.978799	4.11701e-10	0.000870561	2	2	2
eb2fb11d244f476189091fc23530da04	z007	Heart_Atrial_Appendage	ENSG00000196968.10	FUT11	-6.24905	-0.134985	4.12953e-10	0.040904	1	1	1
eb2fb11d244f476189091fc23530da04	z007	Heart_Left_Ventricle	ENSG00000196968.10	FUT11	-6.24905	-0.125795	4.12953e-10	0.0472762	1	1	1
9986a68a0c0240d2bb2979c116240a67	z006	Heart_Atrial_Appendage	ENSG00000108379.9	WNT3	-6.24714	-0.102675	4.18045e-10	0.0810197	2	2	2
eb2fb11d244f476189091fc23530da04	z007	Artery_Tibial	ENSG00000172650.13	AGAP5	6.23548	0.328167	4.50402e-10	0.00710404	1	1	1
eb2fb11d244f476189091fc23530da04	z014	Artery_Coronary	ENSG00000272140.2	RP11-574K11.29	6.22906	0.651118	4.69246e-10	0.0018542	1	1	1
eb2fb11d244f476189091fc23530da04	z007	Artery_Tibial	ENSG00000196968.10	FUT11	-6.22664	-0.214231	4.76541e-10	0.0161922	1	1	1
4cabb5a7c634442d9b09b752523428a8	z004	Heart_Left_Ventricle	ENSG00000166582.9	CENPV	-6.20213	-0.0911205	5.57058e-10	0.100861	1	1	1
6fdf62e528584c4b8f60561989e74a5a	z005	Artery_Aorta	ENSG00000132718.8	SYT11	-6.19749	-0.522465	5.7372e-10	0.0028003	1	2	2
6fdf62e528584c4b8f60561989e74a5a	z005	Artery_Coronary	ENSG00000132718.8	SYT11	-6.19749	-0.609759	5.7372e-10	0.00194199	1	2	2
6fdf62e528584c4b8f60561989e74a5a	z005	Heart_Atrial_Appendage	ENSG00000116580.18	GON4L	6.19749	3.28182	5.7372e-10	7.07605e-05	1	2	2
6fdf62e528584c4b8f60561989e74a5a	z005	Heart_Atrial_Appendage	ENSG00000132718.8	SYT11	-6.19749	-1.17316	5.7372e-10	0.000553742	1	2	2
6fdf62e528584c4b8f60561989e74a5a	z005	Heart_Left_Ventricle	ENSG00000132718.8	SYT11	-6.19749	-1.05452	5.7372e-10	0.000659273	1	1	1
6fdf62e528584c4b8f60561989e74a5a	z005	Artery_Coronary	ENSG00000116580.18	GON4L	-6.19749	-2.40061	5.7372e-10	0.00012529	1	2	2
6fdf62e528584c4b8f60561989e74a5a	z005	Artery_Tibial	ENSG00000132718.8	SYT11	-6.19749	-0.456349	5.7372e-10	0.00360672	1	2	2
9986a68a0c0240d2bb2979c116240a67	z005	Heart_Left_Ventricle	ENSG00000143537.13	ADAM15	6.19133	0.287704	5.9657e-10	0.00907416	2	2	2
f06cba801525497b9fd77703f87216d8	z015	Artery_Coronary	ENSG00000159314.11	ARHGAP27	6.17935	1.13068	6.43645e-10	0.000622854	2	2	2
9986a68a0c0240d2bb2979c116240a67	z007	Artery_Coronary	ENSG00000169418.9	NPR1	6.16342	0.308099	7.11916e-10	0.00775089	2	2	2
1223dbdba9314a0e8427a519ff524ef9	z001	Heart_Atrial_Appendage	ENSG00000205683.11	DPF3	-6.16231	-0.406241	7.16908e-10	0.00484605	3	3	3
38bd60d13e0545989c208fdec0e47625	z001	Artery_Coronary	ENSG00000118526.6	TCF21	-6.15554	-0.0684595	7.48219e-10	0.187698	2	2	2
1223dbdba9314a0e8427a519ff524ef9	z013	Heart_Left_Ventricle	ENSG00000124762.13	CDKN1A	-6.15322	-1.69159	7.59276e-10	0.000251705	1	1	1
eb2fb11d244f476189091fc23530da04	z014	Heart_Left_Ventricle	ENSG00000172650.13	AGAP5	-6.15183	-0.247432	7.6595e-10	0.0124926	1	1	1
38bd60d13e0545989c208fdec0e47625	z014	Heart_Left_Ventricle	ENSG00000160752.14	FDPS	6.1238	0.81673	9.13691e-10	0.00117172	1	1	1
6fdf62e528584c4b8f60561989e74a5a	z005	Artery_Coronary	ENSG00000169242.11	EFNA1	6.10897	7.34637	1.00277e-09	8.5859e-06	1	1	1
9986a68a0c0240d2bb2979c116240a67	z007	Artery_Coronary	ENSG00000188643.10	S100A16	6.07878	0.153632	1.21102e-09	0.0326512	2	2	2
4cabb5a7c634442d9b09b752523428a8	z004	Artery_Tibial	ENSG00000166582.9	CENPV	-6.07298	-0.0275781	1.25559e-09	0.979292	3	3	3
4cabb5a7c634442d9b09b752523428a8	z004	Heart_Atrial_Appendage	ENSG00000166582.9	CENPV	-6.06023	-0.0749505	1.35925e-09	0.145209	1	1	1
f06cba801525497b9fd77703f87216d8	z015	Heart_Left_Ventricle	ENSG00000238083.7	LRRC37A2	6.04832	0.0442485	1.46362e-09	0.430915	3	3	3
4cabb5a7c634442d9b09b752523428a8	z004	Artery_Coronary	ENSG00000166582.9	CENPV	-6.04599	-0.0616913	1.48499e-09	0.181378	2	2	2
9986a68a0c0240d2bb2979c116240a67	z007	Heart_Left_Ventricle	ENSG00000160678.11	S100A1	6.03496	0.0660777	1.59e-09	0.172208	2	2	2
f06cba801525497b9fd77703f87216d8	z015	Artery_Coronary	ENSG00000238083.7	LRRC37A2	6.02569	0.0472513	1.68392e-09	0.380964	2	2	2
38bd60d13e0545989c208fdec0e47625	z009	Heart_Left_Ventricle	ENSG00000176681.14	LRRC37A	-6.01677	-0.0337284	1.77935e-09	0.66589	2	2	2
6fdf62e528584c4b8f60561989e74a5a	z000	Artery_Coronary	ENSG00000172613.7	RAD9A	6.00402	0.0894321	1.92489e-09	0.0867018	2	2	2
4cabb5a7c634442d9b09b752523428a8	z004	Artery_Aorta	ENSG00000166582.9	CENPV	-5.99748	-0.032337	2.00404e-09	0.692647	2	2	2
4cabb5a7c634442d9b09b752523428a8	z007	Artery_Aorta	ENSG00000077522.12	ACTN2	5.95965	0.159735	2.52781e-09	0.0289873	2	2	2
6fdf62e528584c4b8f60561989e74a5a	z005	Artery_Coronary	ENSG00000177628.15	GBA	-5.94793	-0.301942	2.71549e-09	0.00722703	3	3	3
0adf02a8e34a4c71bca99e1c8af64654	z000	Heart_Atrial_Appendage	ENSG00000116095.10	PLEKHA3	5.93497	0.596672	2.939e-09	0.00193319	1	1	1
0adf02a8e34a4c71bca99e1c8af64654	z000	Artery_Aorta	ENSG00000116095.10	PLEKHA3	5.93497	1.01096	2.939e-09	0.000648136	1	1	1
0adf02a8e34a4c71bca99e1c8af64654	z000	Artery_Coronary	ENSG00000116095.10	PLEKHA3	5.93497	1.10756	2.939e-09	0.000570508	1	1	1
0adf02a8e34a4c71bca99e1c8af64654	z000	Artery_Tibial	ENSG00000116095.10	PLEKHA3	5.93497	1.29922	2.939e-09	0.000411674	1	1	1
4cabb5a7c634442d9b09b752523428a8	z004	Artery_Tibial	ENSG00000108474.16	PIGL	-5.93353	-0.292771	2.96483e-09	0.00830654	1	1	1
de048cc00dcf4550ab393cc18579c88d	z007	Heart_Left_Ventricle	ENSG00000126882.12	FAM78A	-5.9293	-0.486727	3.04228e-09	0.00340289	1	1	1
9986a68a0c0240d2bb2979c116240a67	z007	Heart_Left_Ventricle	ENSG00000189171.14	S100A13	-5.92176	-0.267698	3.18515e-09	0.00987132	2	2	2
66b40a5097974f199dabc6126c289aa5	z001	Artery_Aorta	ENSG00000079150.17	FKBP7	-5.90534	-0.0896003	3.51915e-09	0.0868056	2	2	2
9986a68a0c0240d2bb2979c116240a67	z007	Artery_Tibial	ENSG00000169418.9	NPR1	5.90342	0.400667	3.56041e-09	0.00476834	1	1	1
9986a68a0c0240d2bb2979c116240a67	z007	Artery_Coronary	ENSG00000160678.11	S100A1	5.90342	0.0778906	3.56041e-09	0.116334	1	1	1
38bd60d13e0545989c208fdec0e47625	z001	Artery_Tibial	ENSG00000118526.6	TCF21	-5.90243	-0.124487	3.58179e-09	0.0495015	1	1	1
0adf02a8e34a4c71bca99e1c8af64654	z004	Heart_Left_Ventricle	ENSG00000075420.12	FNDC3B	-5.90129	-1.05406	3.60662e-09	0.000644306	1	1	1
0adf02a8e34a4c71bca99e1c8af64654	z004	Artery_Tibial	ENSG00000075420.12	FNDC3B	-5.90129	-0.756667	3.60662e-09	0.00129544	1	1	1
dcc8eda461da4eae96e1c75616b76b47	z007	Artery_Aorta	ENSG00000141252.19	VPS53	5.87967	0.0574037	4.11097e-09	0.209148	2	3	3
66b40a5097974f199dabc6126c289aa5	z006	Artery_Aorta	ENSG00000138738.10	PRDM5	5.87894	0.146797	4.12909e-09	0.031951	3	3	3
f06cba801525497b9fd77703f87216d8	z010	Artery_Tibial	ENSG00000173917.10	HOXB2	5.8738	0.0859843	4.25919e-09	0.0967932	2	2	2
38bd60d13e0545989c208fdec0e47625	z002	Heart_Atrial_Appendage	ENSG00000113396.12	SLC27A6	5.87186	0.093211	4.30924e-09	0.08823	1	1	1
260c0ab253af4b7b82323d74050bc8be	z006	Artery_Coronary	ENSG00000273374.1	RP11-383I23.2	-5.87132	-0.262849	4.32333e-09	0.00966608	2	2	2
eb2fb11d244f476189091fc23530da04	z008	Artery_Tibial	ENSG00000087077.13	TRIP6	-5.86477	-0.153212	4.49757e-09	0.0290969	3	3	3
38bd60d13e0545989c208fdec0e47625	z001	Artery_Aorta	ENSG00000118526.6	TCF21	-5.86319	-0.121156	4.54046e-09	0.0496112	1	1	1
0ac68b5e69ad40b7b8afc044216a4b35	z003	Artery_Tibial	ENSG00000172613.7	RAD9A	-5.86007	-0.084968	4.62678e-09	0.134702	3	3	3
eb2fb11d244f476189091fc23530da04	z006	Artery_Tibial	ENSG00000173641.17	HSPB7	5.84905	0.113685	4.94393e-09	0.0543812	4	4	4
f06cba801525497b9fd77703f87216d8	z004	Artery_Tibial	ENSG00000188643.10	S100A16	5.83362	0.180142	5.42375e-09	0.0224795	1	1	1
f06cba801525497b9fd77703f87216d8	z004	Artery_Aorta	ENSG00000188643.10	S100A16	5.83362	0.223092	5.42375e-09	0.013831	1	1	1
66b40a5097974f199dabc6126c289aa5	z003	Heart_Atrial_Appendage	ENSG00000115896.15	PLCL1	-5.82664	-0.877289	5.65559e-09	0.000777607	2	2	2
eb2fb11d244f476189091fc23530da04	z011	Artery_Coronary	ENSG00000121440.14	PDZRN3	5.82505	0.0886897	5.70952e-09	0.0864953	1	1	1
eb2fb11d244f476189091fc23530da04	z011	Heart_Atrial_Appendage	ENSG00000121440.14	PDZRN3	5.82505	0.109127	5.70952e-09	0.0541581	1	1	1
38bd60d13e0545989c208fdec0e47625	z008	Artery_Tibial	ENSG00000164096.12	C4orf3	5.81952	0.169007	5.90172e-09	0.0246367	2	2	2
9986a68a0c0240d2bb2979c116240a67	z007	Heart_Atrial_Appendage	ENSG00000189334.8	S100A14	-5.8194	-0.0908328	5.90608e-09	0.0835972	1	1	1
9986a68a0c0240d2bb2979c116240a67	z007	Heart_Left_Ventricle	ENSG00000189334.8	S100A14	-5.8194	-0.0888824	5.90608e-09	0.0867101	1	1	1
9986a68a0c0240d2bb2979c116240a67	z007	Artery_Coronary	ENSG00000189334.8	S100A14	-5.8194	-0.438784	5.90608e-09	0.00340878	1	1	1
9986a68a0c0240d2bb2979c116240a67	z007	Artery_Aorta	ENSG00000189334.8	S100A14	-5.8194	-0.362564	5.90608e-09	0.0051306	1	1	1
38bd60d13e0545989c208fdec0e47625	z005	Heart_Left_Ventricle	ENSG00000129422.14	MTUS1	5.81716	0.240122	5.98549e-09	0.0113693	1	1	1
aef945cfe519472e9b59a5e8a2909178	z006	Heart_Left_Ventricle	ENSG00000154229.11	PRKCA	5.81414	0.0648316	6.09446e-09	0.174084	2	2	2
e6c0005f761246339acb11f37fb10bcc	z003	Heart_Left_Ventricle	ENSG00000273374.1	RP11-383I23.2	-5.80635	-0.376676	6.38502e-09	0.0052281	2	2	2
7e7e2d4f5acc4c76b0a523f7287e8905	z004	Artery_Coronary	ENSG00000085831.15	TTC39A	-5.80197	-5.10799	6.55392e-09	1.51872e-05	2	2	2
aef945cfe519472e9b59a5e8a2909178	z008	Heart_Atrial_Appendage	ENSG00000160678.11	S100A1	5.80062	0.122796	6.60694e-09	0.0466978	1	1	1
aef945cfe519472e9b59a5e8a2909178	z008	Artery_Tibial	ENSG00000160678.11	S100A1	5.80062	0.0722753	6.60694e-09	0.140792	1	1	1
1223dbdba9314a0e8427a519ff524ef9	z001	Heart_Left_Ventricle	ENSG00000205683.11	DPF3	-5.79742	-0.563128	6.73435e-09	0.00232579	2	2	2
1223dbdba9314a0e8427a519ff524ef9	z006	Artery_Tibial	ENSG00000138738.10	PRDM5	-5.78283	-0.159506	7.34532e-09	0.0265548	3	3	3
9986a68a0c0240d2bb2979c116240a67	z007	Artery_Aorta	ENSG00000143553.10	SNAPIN	-5.77593	-0.144303	7.65279e-09	0.0338389	2	2	2
1223dbdba9314a0e8427a519ff524ef9	z013	Artery_Tibial	ENSG00000124762.13	CDKN1A	5.77541	2.28727	7.67678e-09	0.000134504	2	2	2
66b40a5097974f199dabc6126c289aa5	z003	Heart_Left_Ventricle	ENSG00000115896.15	PLCL1	-5.76771	-0.862703	8.03568e-09	0.000871462	2	2	2
9986a68a0c0240d2bb2979c116240a67	z007	Artery_Tibial	ENSG00000143553.10	SNAPIN	-5.76195	-0.19838	8.31476e-09	0.0189687	2	2	2
9986a68a0c0240d2bb2979c116240a67	z007	Heart_Atrial_Appendage	ENSG00000160679.12	CHTOP	5.75174	0.118819	8.83283e-09	0.0488833	1	1	1
9986a68a0c0240d2bb2979c116240a67	z007	Heart_Left_Ventricle	ENSG00000160679.12	CHTOP	5.75174	0.159268	8.83283e-09	0.0266775	1	1	1
9986a68a0c0240d2bb2979c116240a67	z007	Artery_Aorta	ENSG00000160679.12	CHTOP	5.75174	0.3257	8.83283e-09	0.00629843	1	1	1
9986a68a0c0240d2bb2979c116240a67	z007	Artery_Aorta	ENSG00000189171.14	S100A13	-5.74917	-0.263572	8.96809e-09	0.00932511	1	1	1

## Sheet: SPrediXcan_intron_excision
run	phenotype	tissue	gene	gene_name	zscore	effect_size	pvalue	var_g	n_snps_used	n_snps_in_cov	n_snps_in_model
f6e69f817a1344e891f57ecd9c14ffff	z001	Artery_Aorta	intron_10_119670177_119672255	BAG3	-8.58798	-0.561059	8.85115e-18	0.00466345	1	1	1
f6e69f817a1344e891f57ecd9c14ffff	z001	Artery_Coronary	intron_10_119670177_119672255	BAG3	-8.58798	-0.505422	8.85115e-18	0.0054338	1	1	1
11c2e2c1e98941c492e4e86c81c4b01a	z012	Artery_Aorta	intron_2_178597681_178600558	TTN-AS1	-7.88174	-1.03169	3.22849e-15	0.00111797	1	1	1
eb2fb11d244f476189091fc23530da04	z014	Artery_Tibial	intron_10_73797605_73797781	ZSWIM8	-7.8243	-21.7539	5.10506e-15	2.51112e-06	1	1	1
eb2fb11d244f476189091fc23530da04	z014	Artery_Coronary	intron_10_73806811_73807108	NDST2	7.76644	961.598	8.07235e-15	1.1005e-09	1	1	1
eb2fb11d244f476189091fc23530da04	z014	Artery_Tibial	intron_10_73806811_73807108	NDST2	-7.76644	-88.5131	8.07235e-15	1.49909e-07	1	1	1
eb2fb11d244f476189091fc23530da04	z014	Artery_Aorta	intron_10_73806811_73807108	NDST2	-7.76644	-117.513	8.07235e-15	8.13799e-08	1	1	1
eb2fb11d244f476189091fc23530da04	z014	Artery_Aorta	intron_10_73773815_73775419	FUT11	-7.76031	-150.161	8.47229e-15	4.94624e-08	1	1	1
eb2fb11d244f476189091fc23530da04	z014	Artery_Coronary	intron_10_73773815_73775419	FUT11	-7.76031	-43.9871	8.47229e-15	5.25581e-07	1	1	1
eb2fb11d244f476189091fc23530da04	z014	Artery_Tibial	intron_10_73773815_73775419	FUT11	-7.76031	-68.4508	8.47229e-15	2.4934e-07	1	1	1
eb2fb11d244f476189091fc23530da04	z014	Artery_Coronary	intron_10_73704366_73704986	RP11-574K11.29	7.60372	1.53947	2.8774e-14	0.000416853	1	1	1
38bd60d13e0545989c208fdec0e47625	z009	Artery_Tibial	intron_17_46998817_47007840	NA	-7.3927	-0.618969	1.4388e-13	0.00299968	1	1	1
38bd60d13e0545989c208fdec0e47625	z009	Artery_Aorta	intron_17_46998817_47007840	NA	-7.37216	-0.570155	1.67881e-13	0.00335099	1	1	1
38bd60d13e0545989c208fdec0e47625	z009	Artery_Aorta	intron_17_46984069_46998700	NA	-7.35342	-1.25117	1.93197e-13	0.000690565	1	1	1
38bd60d13e0545989c208fdec0e47625	z009	Artery_Tibial	intron_17_47071650_47072472	NA	-7.25558	-0.350392	3.99944e-13	0.00860189	1	1	1
38bd60d13e0545989c208fdec0e47625	z009	Artery_Tibial	intron_17_47018465_47021582	NA	7.24279	0.300519	4.39542e-13	0.0116614	1	1	1
38bd60d13e0545989c208fdec0e47625	z009	Artery_Tibial	intron_17_47021721_47056460	NA	7.16593	4.7338	7.72592e-13	4.52233e-05	2	2	2
11c2e2c1e98941c492e4e86c81c4b01a	z012	Artery_Coronary	intron_2_178469785_178477062	FKBP7	-7.05629	-0.182534	1.71001e-12	0.0261657	1	1	1
11c2e2c1e98941c492e4e86c81c4b01a	z012	Artery_Coronary	intron_2_178469785_178478279	FKBP7	7.05629	0.0713052	1.71001e-12	0.171466	1	1	1
f06cba801525497b9fd77703f87216d8	z015	Artery_Coronary	intron_17_45630158_45636283	CRHR1	-7.05341	-0.0790549	1.74582e-12	0.172919	1	1	1
11c2e2c1e98941c492e4e86c81c4b01a	z012	Artery_Tibial	intron_2_178469785_178477062	FKBP7	-7.04644	-0.20761	1.83548e-12	0.0212789	2	2	2
38bd60d13e0545989c208fdec0e47625	z009	Artery_Tibial	intron_17_46984069_46998700	NA	7.03225	28.4557	2.03236e-12	1.34484e-06	1	1	1
66b40a5097974f199dabc6126c289aa5	z001	Artery_Tibial	intron_2_178469785_178478279	FKBP7	7.03	0.0736581	2.06538e-12	0.173021	1	1	1
35cd838baa6d4c04a532c624baaa4d5e	z007	Artery_Aorta	intron_12_111457359_111461139	ATXN2	7.00908	1.07524	2.39883e-12	0.000848598	1	1	1
35cd838baa6d4c04a532c624baaa4d5e	z007	Artery_Aorta	intron_12_111457359_111470108	ATXN2	-7.00908	-0.588777	2.39883e-12	0.00283017	1	1	1
35cd838baa6d4c04a532c624baaa4d5e	z007	Artery_Coronary	intron_12_111457359_111470108	ATXN2	-7.00908	-0.644364	2.39883e-12	0.00229815	1	1	1
35cd838baa6d4c04a532c624baaa4d5e	z007	Artery_Tibial	intron_12_111457359_111461139	ATXN2	7.00908	1.11276	2.39883e-12	0.000792576	1	1	1
66b40a5097974f199dabc6126c289aa5	z001	Artery_Aorta	intron_2_178477213_178478279	FKBP7	-6.99877	-0.170622	2.58226e-12	0.0343445	1	1	1
66b40a5097974f199dabc6126c289aa5	z001	Artery_Coronary	intron_2_178477213_178478279	FKBP7	-6.99877	-0.163329	2.58226e-12	0.0345444	1	1	1
66b40a5097974f199dabc6126c289aa5	z001	Artery_Tibial	intron_2_178477213_178478279	FKBP7	-6.99877	-0.167657	2.58226e-12	0.0331388	1	1	1
66b40a5097974f199dabc6126c289aa5	z001	Artery_Aorta	intron_2_178465931_178469652	FKBP7	6.99263	0.57859	2.69774e-12	0.00297404	1	1	1
66b40a5097974f199dabc6126c289aa5	z001	Artery_Coronary	intron_2_178465931_178478279	FKBP7	6.99263	0.131802	2.69774e-12	0.0528236	1	1	1
66b40a5097974f199dabc6126c289aa5	z001	Artery_Coronary	intron_2_178465931_178469652	FKBP7	6.99263	0.518339	2.69774e-12	0.00341539	1	1	1
66b40a5097974f199dabc6126c289aa5	z001	Artery_Aorta	intron_2_178465931_178478279	FKBP7	6.99263	0.140471	2.69774e-12	0.0504562	1	1	1
66b40a5097974f199dabc6126c289aa5	z001	Artery_Aorta	intron_2_178469785_178478279	FKBP7	6.99263	0.0727756	2.69774e-12	0.187983	1	1	1
66b40a5097974f199dabc6126c289aa5	z001	Artery_Tibial	intron_2_178465931_178478279	FKBP7	6.99263	0.146534	2.69774e-12	0.0431985	1	1	1
459ae0e3b05e4b70b6e44b9ea092e2c8	z013	Artery_Aorta	intron_4_119462979_119488645	NA	-6.98932	-0.218293	2.7623e-12	0.0215572	2	2	2
459ae0e3b05e4b70b6e44b9ea092e2c8	z013	Artery_Coronary	intron_4_119567144_119596523	PDE5A	-6.98714	-6.03278	2.80539e-12	2.88555e-05	2	2	2
66b40a5097974f199dabc6126c289aa5	z001	Artery_Tibial	intron_2_178447586_178450966	PRKRA	6.97258	22.063	3.11171e-12	1.86942e-06	1	1	1
459ae0e3b05e4b70b6e44b9ea092e2c8	z013	Artery_Coronary	intron_4_119462979_119493333	NA	6.9567	0.299929	3.48337e-12	0.0113774	1	1	1
459ae0e3b05e4b70b6e44b9ea092e2c8	z013	Artery_Tibial	intron_4_119462979_119493333	NA	6.9567	0.445756	3.48337e-12	0.00506603	1	1	1
459ae0e3b05e4b70b6e44b9ea092e2c8	z013	Artery_Coronary	intron_4_119497903_119499561	NA	6.9554	0.706959	3.51561e-12	0.0020485	1	1	1
459ae0e3b05e4b70b6e44b9ea092e2c8	z013	Artery_Tibial	intron_4_119497903_119512351	NA	6.9554	0.246446	3.51561e-12	0.0165791	1	1	1
459ae0e3b05e4b70b6e44b9ea092e2c8	z013	Artery_Tibial	intron_4_119497903_119499561	NA	6.9554	0.641337	3.51561e-12	0.00244812	1	1	1
459ae0e3b05e4b70b6e44b9ea092e2c8	z013	Artery_Coronary	intron_4_119497903_119512351	NA	6.9554	0.354855	3.51561e-12	0.00813055	1	1	1
459ae0e3b05e4b70b6e44b9ea092e2c8	z013	Artery_Aorta	intron_4_119497903_119512351	NA	6.9554	0.390448	3.51561e-12	0.00667599	1	1	1
459ae0e3b05e4b70b6e44b9ea092e2c8	z013	Artery_Coronary	intron_4_119462979_119488645	NA	-6.95432	-0.218026	3.54258e-12	0.0215171	2	2	2
459ae0e3b05e4b70b6e44b9ea092e2c8	z013	Artery_Aorta	intron_4_119488717_119493333	NA	-6.9528	-1.29848	3.58096e-12	0.000603138	1	1	1
459ae0e3b05e4b70b6e44b9ea092e2c8	z013	Artery_Tibial	intron_4_119494523_119512351	NA	-6.95248	-0.157814	3.58921e-12	0.0403931	1	1	1
459ae0e3b05e4b70b6e44b9ea092e2c8	z013	Artery_Aorta	intron_4_119494523_119512351	NA	-6.95248	-0.157431	3.58921e-12	0.0410256	1	1	1
459ae0e3b05e4b70b6e44b9ea092e2c8	z013	Artery_Aorta	intron_4_119493437_119494433	NA	6.95183	0.421523	3.60579e-12	0.00572139	1	1	1
459ae0e3b05e4b70b6e44b9ea092e2c8	z013	Artery_Coronary	intron_4_119494523_119512351	NA	-6.95183	-0.134123	3.60579e-12	0.0568485	1	1	1
459ae0e3b05e4b70b6e44b9ea092e2c8	z013	Artery_Tibial	intron_4_119493437_119494433	NA	6.95183	0.425399	3.60579e-12	0.00555793	1	1	1
459ae0e3b05e4b70b6e44b9ea092e2c8	z013	Artery_Tibial	intron_4_119494523_119499561	NA	-6.95183	-0.489068	3.60579e-12	0.00420502	1	1	1
f06cba801525497b9fd77703f87216d8	z015	Artery_Aorta	intron_17_46172232_46223671	NA	6.95118	12.8989	3.62243e-12	6.18844e-06	1	1	1
f06cba801525497b9fd77703f87216d8	z015	Artery_Tibial	intron_17_46172232_46192823	NA	-6.95118	-0.31611	3.62243e-12	0.0101919	1	1	1
f06cba801525497b9fd77703f87216d8	z015	Artery_Tibial	intron_17_46172232_46192419	NA	-6.95118	-0.222897	3.62243e-12	0.0204986	1	1	1
f06cba801525497b9fd77703f87216d8	z015	Artery_Aorta	intron_17_46172232_46192419	NA	-6.95118	-0.235842	3.62243e-12	0.0185116	1	1	1
f06cba801525497b9fd77703f87216d8	z015	Artery_Coronary	intron_17_46172232_46223671	NA	6.95118	13.8777	3.62243e-12	5.43532e-06	1	1	1
f06cba801525497b9fd77703f87216d8	z015	Artery_Coronary	intron_17_46172232_46192419	NA	-6.94826	-0.275976	3.69828e-12	0.013733	1	1	1
f06cba801525497b9fd77703f87216d8	z015	Artery_Aorta	intron_17_46172232_46192823	NA	-6.94826	-0.284961	3.69828e-12	0.0126695	1	1	1
f06cba801525497b9fd77703f87216d8	z015	Artery_Coronary	intron_17_46172232_46192823	NA	-6.94826	-0.286354	3.69828e-12	0.0127556	1	1	1
f06cba801525497b9fd77703f87216d8	z015	Artery_Coronary	intron_17_46094701_46170855	KANSL1	-6.94501	-0.0364277	3.78442e-12	0.767742	1	2	2
459ae0e3b05e4b70b6e44b9ea092e2c8	z013	Artery_Coronary	intron_4_119488717_119493333	NA	-6.94468	-1.23186	3.79315e-12	0.000672417	1	1	1
f06cba801525497b9fd77703f87216d8	z015	Artery_Tibial	intron_17_45630158_45636283	CRHR1	-6.9372	-0.0802173	3.99945e-12	0.153848	1	1	1
f06cba801525497b9fd77703f87216d8	z015	Artery_Aorta	intron_17_45630158_45636283	CRHR1	-6.9372	-0.0794075	3.99945e-12	0.15873	1	1	1
35cd838baa6d4c04a532c624baaa4d5e	z007	Artery_Aorta	intron_12_111552430_111552906	NA	6.93492	30.7461	4.06443e-12	1.03294e-06	1	1	1
35cd838baa6d4c04a532c624baaa4d5e	z007	Artery_Tibial	intron_12_111552430_111552906	NA	6.93362	30.8351	4.10204e-12	9.94249e-07	1	1	1
35cd838baa6d4c04a532c624baaa4d5e	z007	Artery_Coronary	intron_12_111552430_111552906	NA	6.93362	409.554	4.10204e-12	5.63951e-09	1	1	1
f06cba801525497b9fd77703f87216d8	z015	Artery_Coronary	intron_17_45639520_45645901	NA	-6.93329	-0.162347	4.1115e-12	0.0385636	1	1	1
f06cba801525497b9fd77703f87216d8	z015	Artery_Aorta	intron_17_45639520_45645901	NA	-6.93329	-0.154225	4.1115e-12	0.0420325	1	1	1
f06cba801525497b9fd77703f87216d8	z015	Artery_Aorta	intron_17_45639520_45640389	LINC02210	-6.93329	-0.666376	4.1115e-12	0.0022514	1	1	1
f06cba801525497b9fd77703f87216d8	z015	Artery_Tibial	intron_17_45639520_45645901	NA	-6.93329	-0.148061	4.1115e-12	0.0451081	1	1	1
f06cba801525497b9fd77703f87216d8	z015	Artery_Tibial	intron_17_46067667_46094560	NA	-6.93036	-0.220069	4.19759e-12	0.0204083	1	1	1
f06cba801525497b9fd77703f87216d8	z015	Artery_Coronary	intron_17_46067667_46094560	NA	-6.92515	-0.244478	4.35513e-12	0.0169531	1	1	1
f06cba801525497b9fd77703f87216d8	z015	Artery_Aorta	intron_17_46067667_46094560	NA	-6.92482	-0.248142	4.36516e-12	0.0161857	1	1	1
f06cba801525497b9fd77703f87216d8	z015	Artery_Tibial	intron_17_46039215_46039702	NA	-6.91961	-0.167766	4.52898e-12	0.0351111	1	1	1
f06cba801525497b9fd77703f87216d8	z015	Artery_Tibial	intron_17_46082542_46094560	NA	6.91245	0.429787	4.7636e-12	0.00531305	2	2	2
66b40a5097974f199dabc6126c289aa5	z001	Artery_Aorta	intron_2_178458627_178460348	DFNB59	6.91079	1.99205	4.81948e-12	0.000245363	1	1	1
459ae0e3b05e4b70b6e44b9ea092e2c8	z013	Artery_Aorta	intron_4_119567144_119596523	PDE5A	-6.91014	-5.43838	4.84172e-12	3.38272e-05	1	1	1
6fdf62e528584c4b8f60561989e74a5a	z005	Artery_Tibial	intron_1_155921628_155921861	KIAA0907	6.90818	25.0018	4.90908e-12	1.67947e-06	1	1	1
6fdf62e528584c4b8f60561989e74a5a	z005	Artery_Coronary	intron_1_155921527_155921861	KIAA0907	6.90818	16.2035	4.90908e-12	3.73856e-06	1	1	1
6fdf62e528584c4b8f60561989e74a5a	z005	Artery_Coronary	intron_1_155921628_155921861	KIAA0907	-6.90818	-27.0207	4.90908e-12	1.3444e-06	1	1	1
f06cba801525497b9fd77703f87216d8	z015	Artery_Coronary	intron_17_46082542_46094560	NA	6.90589	0.441267	4.98885e-12	0.00517193	1	1	1
f06cba801525497b9fd77703f87216d8	z015	Artery_Aorta	intron_17_46082542_46094560	NA	6.90491	0.42416	5.02342e-12	0.00550435	1	1	1
f06cba801525497b9fd77703f87216d8	z015	Artery_Aorta	intron_17_46034285_46038538	NA	-6.90328	-0.204151	5.08159e-12	0.0237501	1	1	1
f06cba801525497b9fd77703f87216d8	z015	Artery_Coronary	intron_17_46034282_46038538	NA	6.90328	0.24554	5.08159e-12	0.0166917	1	1	1
f06cba801525497b9fd77703f87216d8	z015	Artery_Coronary	intron_17_46034285_46038538	NA	-6.90328	-0.239967	5.08159e-12	0.0174759	1	1	1
f06cba801525497b9fd77703f87216d8	z015	Artery_Tibial	intron_17_46034282_46038538	NA	6.90328	0.213598	5.08159e-12	0.0214596	1	1	1
f06cba801525497b9fd77703f87216d8	z015	Artery_Tibial	intron_17_46034285_46038538	NA	-6.90328	-0.191084	5.08159e-12	0.0268141	1	1	1
f06cba801525497b9fd77703f87216d8	z015	Artery_Aorta	intron_17_46034282_46038538	NA	6.90328	0.219042	5.08159e-12	0.0206306	1	1	1
f06cba801525497b9fd77703f87216d8	z015	Artery_Aorta	intron_17_46038686_46039702	NA	6.90262	0.187172	5.10506e-12	0.0282501	1	1	1
f06cba801525497b9fd77703f87216d8	z015	Artery_Aorta	intron_17_46039215_46039702	NA	-6.90262	-0.169518	5.10506e-12	0.0344407	1	1	1
f06cba801525497b9fd77703f87216d8	z015	Artery_Coronary	intron_17_46038686_46039027	NA	6.90262	0.567778	5.10506e-12	0.0031212	1	1	1
f06cba801525497b9fd77703f87216d8	z015	Artery_Coronary	intron_17_46038686_46039702	NA	6.90262	0.1698	5.10506e-12	0.0348982	1	1	1
f06cba801525497b9fd77703f87216d8	z015	Artery_Coronary	intron_17_46039215_46039702	NA	-6.90262	-0.165072	5.10506e-12	0.0369258	1	1	1
f06cba801525497b9fd77703f87216d8	z015	Artery_Tibial	intron_17_46038686_46039702	NA	6.90262	0.203928	5.10506e-12	0.0235393	1	1	1
459ae0e3b05e4b70b6e44b9ea092e2c8	z013	Artery_Aorta	intron_4_119553746_119560296	NA	6.89674	60.7194	5.32109e-12	2.70178e-07	1	1	1
de048cc00dcf4550ab393cc18579c88d	z006	Artery_Coronary	intron_13_21522650_21539302	MICU2	-6.89608	-62.1625	5.34564e-12	2.74822e-07	1	1	1
f06cba801525497b9fd77703f87216d8	z015	Artery_Coronary	intron_17_45990075_45991460	MAPT	-6.89412	-11.0317	5.42001e-12	8.24692e-06	1	1	1
459ae0e3b05e4b70b6e44b9ea092e2c8	z013	Artery_Coronary	intron_4_119543845_119550379	RP11-33B1.1	-6.89379	-0.141791	5.43251e-12	0.0508342	1	1	1
459ae0e3b05e4b70b6e44b9ea092e2c8	z013	Artery_Coronary	intron_4_119542634_119552550	PDE5A	6.89052	126.088	5.55904e-12	6.42255e-08	1	1	1
f06cba801525497b9fd77703f87216d8	z015	Artery_Coronary	intron_17_45996664_46014243	NA	6.89052	0.766979	5.55904e-12	0.00170451	1	1	1
459ae0e3b05e4b70b6e44b9ea092e2c8	z013	Artery_Coronary	intron_4_119539019_119542459	PDE5A	-6.88757	-0.506268	5.67544e-12	0.00397883	1	1	1
459ae0e3b05e4b70b6e44b9ea092e2c8	z013	Artery_Tibial	intron_4_119539019_119542459	PDE5A	-6.88757	-0.333879	5.67544e-12	0.00874549	1	1	1
459ae0e3b05e4b70b6e44b9ea092e2c8	z013	Artery_Aorta	intron_4_119539019_119542459	PDE5A	-6.88757	-0.408125	5.67544e-12	0.00596345	1	1	1
f06cba801525497b9fd77703f87216d8	z015	Artery_Aorta	intron_17_46094701_46170855	KANSL1	-6.87675	-0.032831	6.12351e-12	0.912026	1	2	2
459ae0e3b05e4b70b6e44b9ea092e2c8	z013	Artery_Tibial	intron_4_119512970_119519489	RP11-33B1.1	-6.87669	-0.0764465	6.12601e-12	0.166935	2	2	2
459ae0e3b05e4b70b6e44b9ea092e2c8	z013	Artery_Coronary	intron_4_119520342_119520935	NA	6.86624	0.311055	6.59175e-12	0.010476	1	1	1
459ae0e3b05e4b70b6e44b9ea092e2c8	z013	Artery_Tibial	intron_4_119520342_119520935	NA	6.86624	0.251018	6.59175e-12	0.0153782	1	1	1
459ae0e3b05e4b70b6e44b9ea092e2c8	z013	Artery_Aorta	intron_4_119520342_119520935	NA	6.86624	0.261246	6.59175e-12	0.0144656	1	1	1
459ae0e3b05e4b70b6e44b9ea092e2c8	z013	Artery_Coronary	intron_4_119528789_119543753	RP11-33B1.1	-6.86163	-0.0865804	6.8077e-12	0.13493	1	1	1
459ae0e3b05e4b70b6e44b9ea092e2c8	z013	Artery_Coronary	intron_4_119528789_119550379	RP11-33B1.1	6.86163	0.0526228	6.8077e-12	0.36526	1	1	1
f06cba801525497b9fd77703f87216d8	z015	Artery_Coronary	intron_17_45996664_46010310	MAPT	-6.85538	-0.523252	7.11213e-12	0.00375622	1	1	1
f06cba801525497b9fd77703f87216d8	z015	Artery_Aorta	intron_17_46223804_46225341	NA	-6.85143	-0.223079	7.31139e-12	0.0196568	1	1	1
f06cba801525497b9fd77703f87216d8	z015	Artery_Coronary	intron_17_46223804_46225341	NA	-6.85143	-0.283698	7.31139e-12	0.0123565	1	1	1
6fdf62e528584c4b8f60561989e74a5a	z005	Artery_Coronary	intron_1_155319688_155320409	FDPS	6.84076	0.0381806	7.87751e-12	0.586258	2	2	2
6fdf62e528584c4b8f60561989e74a5a	z005	Artery_Aorta	intron_1_155319688_155320409	FDPS	6.84024	0.0471442	7.90626e-12	0.453685	2	2	2
4cabb5a7c634442d9b09b752523428a8	z014	Artery_Tibial	intron_5_64977238_65018159	NA	-6.83378	-0.225029	8.27072e-12	0.0193669	2	2	2
459ae0e3b05e4b70b6e44b9ea092e2c8	z013	Artery_Coronary	intron_4_119519139_119520935	PDE5A	-6.82834	-0.204074	8.59013e-12	0.0243486	1	1	1
459ae0e3b05e4b70b6e44b9ea092e2c8	z013	Artery_Coronary	intron_4_119519139_119520307	NA	6.82834	0.265907	8.59013e-12	0.0143414	1	1	1
459ae0e3b05e4b70b6e44b9ea092e2c8	z013	Artery_Aorta	intron_4_119519139_119520935	PDE5A	-6.82834	-0.171245	8.59013e-12	0.0336806	1	1	1
459ae0e3b05e4b70b6e44b9ea092e2c8	z013	Artery_Aorta	intron_4_119519139_119520307	NA	6.82834	0.202522	8.59013e-12	0.0240809	1	1	1
459ae0e3b05e4b70b6e44b9ea092e2c8	z013	Artery_Tibial	intron_4_119519139_119520935	PDE5A	-6.82834	-0.177211	8.59013e-12	0.0308685	1	1	1
459ae0e3b05e4b70b6e44b9ea092e2c8	z013	Artery_Tibial	intron_4_119519139_119520307	NA	6.82636	0.20427	8.70964e-12	0.0232214	1	1	1
4cabb5a7c634442d9b09b752523428a8	z014	Artery_Coronary	intron_5_64977238_65018159	NA	-6.8135	-0.233857	9.52537e-12	0.017661	2	2	2
35cd838baa6d4c04a532c624baaa4d5e	z007	Artery_Tibial	intron_12_111457359_111470108	ATXN2	-6.79888	-0.57546	1.05439e-11	0.00277159	1	1	1
1223dbdba9314a0e8427a519ff524ef9	z008	Artery_Aorta	intron_1_155260450_155262086	NA	-6.7846	-0.180033	1.16413e-11	0.0306827	1	1	1
1223dbdba9314a0e8427a519ff524ef9	z008	Artery_Tibial	intron_1_155260450_155260537	NA	-6.7846	-0.190251	1.16413e-11	0.0258003	1	1	1
1223dbdba9314a0e8427a519ff524ef9	z008	Artery_Coronary	intron_1_155258954_155260330	NA	6.77128	1.27326	1.27644e-11	0.000505481	1	1	1
1223dbdba9314a0e8427a519ff524ef9	z008	Artery_Tibial	intron_1_155258954_155260330	NA	6.77128	1.53971	1.27644e-11	0.000392374	1	1	1
1223dbdba9314a0e8427a519ff524ef9	z008	Artery_Aorta	intron_1_155258954_155260330	NA	6.77128	1.43628	1.27644e-11	0.000480194	1	1	1
1223dbdba9314a0e8427a519ff524ef9	z008	Artery_Coronary	intron_1_155258912_155260330	NA	-6.77128	-1.88296	1.27644e-11	0.00023113	1	1	1
1223dbdba9314a0e8427a519ff524ef9	z008	Artery_Coronary	intron_1_155260659_155261657	NA	6.76562	0.0827294	1.32739e-11	0.119695	1	1	1
1223dbdba9314a0e8427a519ff524ef9	z008	Artery_Tibial	intron_1_155260659_155262086	SCAMP3	-6.76562	-0.0509935	1.32739e-11	0.357608	1	1	1
1223dbdba9314a0e8427a519ff524ef9	z008	Artery_Tibial	intron_1_155260659_155261657	NA	6.76562	0.0734907	1.32739e-11	0.172176	1	1	1
1223dbdba9314a0e8427a519ff524ef9	z008	Artery_Aorta	intron_1_155260659_155261657	NA	6.76562	0.0879382	1.32739e-11	0.128056	1	1	1
1223dbdba9314a0e8427a519ff524ef9	z008	Artery_Aorta	intron_1_155260659_155262086	SCAMP3	-6.76562	-0.0565399	1.32739e-11	0.309775	1	1	1
1223dbdba9314a0e8427a519ff524ef9	z008	Artery_Aorta	intron_1_155260450_155260537	NA	-6.76562	-0.201569	1.32739e-11	0.0243729	1	1	1
1223dbdba9314a0e8427a519ff524ef9	z008	Artery_Coronary	intron_1_155260659_155262086	SCAMP3	-6.76562	-0.0585862	1.32739e-11	0.238675	1	1	1
1223dbdba9314a0e8427a519ff524ef9	z008	Artery_Coronary	intron_1_155256791_155257285	SCAMP3	6.76129	0.312866	1.36773e-11	0.00835273	1	1	1
1223dbdba9314a0e8427a519ff524ef9	z008	Artery_Coronary	intron_1_155257657_155258826	NA	-6.76129	-0.387775	1.36773e-11	0.00543731	1	1	1
1223dbdba9314a0e8427a519ff524ef9	z008	Artery_Tibial	intron_1_155256791_155257285	SCAMP3	6.76129	0.322973	1.36773e-11	0.00889719	1	1	1
1223dbdba9314a0e8427a519ff524ef9	z008	Artery_Tibial	intron_1_155257657_155258826	NA	-6.76129	-0.391637	1.36773e-11	0.00605087	1	1	1
1223dbdba9314a0e8427a519ff524ef9	z008	Artery_Tibial	intron_1_155261734_155262086	NA	6.75962	0.0971638	1.38357e-11	0.0981674	1	1	1
1223dbdba9314a0e8427a519ff524ef9	z008	Artery_Aorta	intron_1_155261734_155262086	NA	6.75962	0.10172	1.38357e-11	0.0953856	1	1	1
1223dbdba9314a0e8427a519ff524ef9	z008	Artery_Coronary	intron_1_155261734_155262086	NA	6.75962	0.0900933	1.38357e-11	0.100589	1	1	1
1223dbdba9314a0e8427a519ff524ef9	z008	Artery_Coronary	intron_1_155260450_155262086	NA	-6.75528	-0.186788	1.42561e-11	0.0210951	1	1	1
1223dbdba9314a0e8427a519ff524ef9	z008	Artery_Coronary	intron_1_155260450_155260537	NA	-6.75528	-0.177598	1.42561e-11	0.023335	1	1	1
1223dbdba9314a0e8427a519ff524ef9	z008	Artery_Tibial	intron_1_155260450_155262086	NA	-6.75528	-0.188669	1.42561e-11	0.0244859	1	1	1
459ae0e3b05e4b70b6e44b9ea092e2c8	z013	Artery_Coronary	intron_4_119494523_119497811	RP11-33B1.1	6.74468	0.137758	1.53367e-11	0.0498337	2	2	2
6fdf62e528584c4b8f60561989e74a5a	z005	Artery_Coronary	intron_1_155910506_155911243	RIT1	-6.73622	-30.3631	1.62555e-11	9.70319e-07	1	1	1
1223dbdba9314a0e8427a519ff524ef9	z008	Artery_Coronary	intron_1_155265954_155266729	CLK2	-6.73422	-19.5205	1.64816e-11	2.12644e-06	1	1	1
1223dbdba9314a0e8427a519ff524ef9	z008	Artery_Aorta	intron_1_155265954_155266729	CLK2	-6.73422	-19.7971	1.64816e-11	2.49915e-06	1	1	1
1223dbdba9314a0e8427a519ff524ef9	z008	Artery_Tibial	intron_1_155265954_155266729	CLK2	-6.73422	-6.45506	1.64816e-11	2.20738e-05	1	1	1
38bd60d13e0545989c208fdec0e47625	z009	Artery_Tibial	intron_17_45545676_45584572	LRRC37A4P	6.72416	0.049271	1.76604e-11	0.374244	1	1	1
4cabb5a7c634442d9b09b752523428a8	z014	Artery_Aorta	intron_5_64971812_65018159	CWC27	6.71712	0.0649018	1.85353e-11	0.216433	1	1	1
4cabb5a7c634442d9b09b752523428a8	z014	Artery_Coronary	intron_5_64971812_65018159	CWC27	6.71712	0.07195	1.85353e-11	0.182102	1	1	1
4cabb5a7c634442d9b09b752523428a8	z014	Artery_Aorta	intron_5_64971812_64977135	CWC27	-6.6865	-1.72828	2.28575e-11	0.00030239	2	2	2
6fdf62e528584c4b8f60561989e74a5a	z000	Artery_Tibial	intron_11_67308458_67309768	NA	6.6774	3.97085	2.43221e-11	6.60572e-05	1	1	1
6fdf62e528584c4b8f60561989e74a5a	z000	Artery_Tibial	intron_12_28549130_28571217	CCDC91	-6.64017	-0.363185	3.13328e-11	0.00680358	1	1	1
4cabb5a7c634442d9b09b752523428a8	z014	Artery_Tibial	intron_5_64971812_65018159	CWC27	6.63881	0.0634807	3.16227e-11	0.231376	1	1	1
4cabb5a7c634442d9b09b752523428a8	z004	Artery_Aorta	intron_17_16342720_16347550	PIGL	-6.62692	-0.441266	3.42768e-11	0.00456086	1	1	1
6fdf62e528584c4b8f60561989e74a5a	z005	Artery_Aorta	intron_1_155965760_155966416	ARHGEF2	-6.61467	-11.8389	3.72392e-11	6.15677e-06	1	1	1
6fdf62e528584c4b8f60561989e74a5a	z005	Artery_Coronary	intron_1_155965760_155966416	ARHGEF2	-6.61467	-8.29253	3.72392e-11	1.19357e-05	1	1	1
1223dbdba9314a0e8427a519ff524ef9	z008	Artery_Aorta	intron_1_155264774_155265860	CLK2	-6.61058	-7.56121	3.82825e-11	1.67216e-05	1	1	1
1223dbdba9314a0e8427a519ff524ef9	z008	Artery_Aorta	intron_1_155264774_155268010	CLK2	6.61058	35.4252	3.82825e-11	7.61792e-07	1	1	1
1223dbdba9314a0e8427a519ff524ef9	z008	Artery_Coronary	intron_1_155264774_155266729	CLK2	6.61058	0.419136	3.82825e-11	0.00443496	1	1	1
1223dbdba9314a0e8427a519ff524ef9	z008	Artery_Coronary	intron_1_155264774_155268010	CLK2	6.61058	30.0767	3.82825e-11	8.61269e-07	1	1	1
1223dbdba9314a0e8427a519ff524ef9	z008	Artery_Tibial	intron_1_155264774_155265860	CLK2	-6.61058	-8.07671	3.82825e-11	1.37103e-05	1	1	1
1223dbdba9314a0e8427a519ff524ef9	z008	Artery_Aorta	intron_1_155264774_155266729	CLK2	6.61058	0.432977	3.82825e-11	0.00509954	1	1	1
1223dbdba9314a0e8427a519ff524ef9	z008	Artery_Coronary	intron_1_155264774_155265860	CLK2	-6.61058	-7.94993	3.82825e-11	1.23274e-05	1	1	1
1223dbdba9314a0e8427a519ff524ef9	z008	Artery_Tibial	intron_1_155264774_155266729	CLK2	6.61058	0.402073	3.82825e-11	0.00553231	1	1	1
1223dbdba9314a0e8427a519ff524ef9	z008	Artery_Tibial	intron_1_155285964_155287173	HCN3	6.53001	0.793574	6.57658e-11	0.00139121	1	1	1
6fdf62e528584c4b8f60561989e74a5a	z005	Artery_Coronary	intron_1_155969300_155983107	ARHGEF2	6.52587	0.582336	6.76082e-11	0.00240183	1	1	1
459ae0e3b05e4b70b6e44b9ea092e2c8	z013	Artery_Aorta	intron_4_119512970_119519489	RP11-33B1.1	-6.52184	-0.0426772	6.94509e-11	0.485829	2	2	2
459ae0e3b05e4b70b6e44b9ea092e2c8	z013	Artery_Aorta	intron_4_119512970_119528740	RP11-33B1.1	6.49708	0.0386382	8.18955e-11	0.588032	2	2	2
4cabb5a7c634442d9b09b752523428a8	z014	Artery_Tibial	intron_5_64971812_64977135	CWC27	-6.49382	-1.43252	8.36886e-11	0.000437186	2	2	2
4cabb5a7c634442d9b09b752523428a8	z014	Artery_Aorta	intron_5_64977238_65018159	NA	-6.47595	-0.195984	9.42149e-11	0.0217041	2	2	2
6fdf62e528584c4b8f60561989e74a5a	z005	Artery_Aorta	intron_1_155248473_155253625	FAM189B	6.45368	0.225171	1.09169e-10	0.0170809	1	1	1
1223dbdba9314a0e8427a519ff524ef9	z008	Artery_Tibial	intron_1_155284135_155284539	HCN3	-6.43971	-31.4683	1.19702e-10	8.5701e-07	1	1	1
1223dbdba9314a0e8427a519ff524ef9	z008	Artery_Tibial	intron_1_155282840_155283974	HCN3	-6.43314	-193.187	1.24997e-10	2.26767e-08	1	1	1
6fdf62e528584c4b8f60561989e74a5a	z005	Artery_Aorta	intron_1_155254456_155254653	FAM189B	-6.40442	-1.56443	1.50938e-10	0.000346463	1	1	1
6fdf62e528584c4b8f60561989e74a5a	z005	Artery_Aorta	intron_1_155254194_155254400	FAM189B	-6.40442	-0.817098	1.50938e-10	0.00127005	1	1	1
6fdf62e528584c4b8f60561989e74a5a	z005	Artery_Tibial	intron_1_155253732_155254653	FAM189B	6.40442	0.186048	1.50938e-10	0.0236525	1	1	1
6fdf62e528584c4b8f60561989e74a5a	z000	Artery_Tibial	intron_11_67416202_67417407	CARNS1	-6.40024	-2.56861	1.55132e-10	0.000127703	1	1	1
6fdf62e528584c4b8f60561989e74a5a	z005	Artery_Aorta	intron_1_155253732_155253859	FAM189B	-6.39482	-0.472093	1.60731e-10	0.00379396	1	1	1
6fdf62e528584c4b8f60561989e74a5a	z005	Artery_Aorta	intron_1_155253732_155254653	FAM189B	6.39482	0.212976	1.60731e-10	0.0186417	1	1	1
6fdf62e528584c4b8f60561989e74a5a	z005	Artery_Tibial	intron_1_155254456_155254653	FAM189B	-6.39482	-1.39109	1.60731e-10	0.000421889	1	1	1
1223dbdba9314a0e8427a519ff524ef9	z008	Artery_Coronary	intron_1_155253732_155253859	FAM189B	6.39361	0.426999	1.62012e-10	0.00389141	2	2	2
4cabb5a7c634442d9b09b752523428a8	z004	Artery_Tibial	intron_17_16326905_16342573	PIGL	-6.39276	-0.37212	1.62915e-10	0.00579314	2	2	2
459ae0e3b05e4b70b6e44b9ea092e2c8	z013	Artery_Coronary	intron_4_119512970_119519489	RP11-33B1.1	-6.37155	-0.0359139	1.8713e-10	0.680666	2	2	2
1223dbdba9314a0e8427a519ff524ef9	z006	Artery_Coronary	intron_1_155257386_155257498	NA	6.36559	0.902375	1.94536e-10	0.000694373	1	1	1
459ae0e3b05e4b70b6e44b9ea092e2c8	z013	Artery_Coronary	intron_4_119512970_119528740	RP11-33B1.1	6.35638	0.0344884	2.06561e-10	0.734452	2	2	2
1223dbdba9314a0e8427a519ff524ef9	z008	Artery_Coronary	intron_1_155248473_155253625	FAM189B	-6.3467	-0.213459	2.19988e-10	0.0154101	1	1	1
1223dbdba9314a0e8427a519ff524ef9	z008	Artery_Tibial	intron_1_155248473_155253625	FAM189B	-6.34287	-0.227677	2.25528e-10	0.0155283	1	1	1
1223dbdba9314a0e8427a519ff524ef9	z008	Artery_Coronary	intron_1_155254456_155254653	FAM189B	6.34145	1.67444	2.27614e-10	0.000249747	1	1	1
eb2fb11d244f476189091fc23530da04	z012	Artery_Aorta	intron_17_47071650_47072472	NA	-6.33732	-0.193284	2.33799e-10	0.0235261	2	2	2
4cabb5a7c634442d9b09b752523428a8	z004	Artery_Coronary	intron_17_16326905_16342573	PIGL	-6.33409	-0.34883	2.38744e-10	0.00611218	2	2	2
4cabb5a7c634442d9b09b752523428a8	z004	Artery_Coronary	intron_17_16326905_16347545	PIGL	6.3233	0.752139	2.56036e-10	0.00130979	1	1	1
4cabb5a7c634442d9b09b752523428a8	z004	Artery_Tibial	intron_17_16326905_16347545	PIGL	6.3233	0.554345	2.56036e-10	0.00255304	1	1	1
1223dbdba9314a0e8427a519ff524ef9	z008	Artery_Aorta	intron_1_155251601_155253625	FAM189B	-6.31002	-22.1981	2.78997e-10	1.67147e-06	1	1	1
1223dbdba9314a0e8427a519ff524ef9	z008	Artery_Coronary	intron_1_155251601_155253625	FAM189B	-6.31002	-19.6429	2.78997e-10	1.79557e-06	1	1	1
1223dbdba9314a0e8427a519ff524ef9	z008	Artery_Tibial	intron_1_155251601_155251733	FAM189B	6.31002	16.0491	2.78997e-10	3.08737e-06	1	1	1
4cabb5a7c634442d9b09b752523428a8	z004	Artery_Aorta	intron_17_16326905_16342573	PIGL	-6.30882	-0.337638	2.81174e-10	0.00710014	2	2	2
9986a68a0c0240d2bb2979c116240a67	z006	Artery_Tibial	intron_17_46039884_46050533	NA	-6.29876	-0.253115	3.00028e-10	0.012567	2	2	2
f06cba801525497b9fd77703f87216d8	z010	Artery_Coronary	intron_17_48545357_48545495	HOXB-AS1	6.28003	0.346127	3.3851e-10	0.00709661	2	2	2
a2fd68691ffc4e74a1fb8ab7776a279f	z004	Artery_Aorta	intron_1_155611355_155611549	MSTO1	-6.27887	-0.0682527	3.41036e-10	0.166561	1	1	1
a2fd68691ffc4e74a1fb8ab7776a279f	z004	Artery_Tibial	intron_1_155611108_155611216	MSTO1	6.27887	0.13715	3.41036e-10	0.0403166	1	1	1
a2fd68691ffc4e74a1fb8ab7776a279f	z004	Artery_Aorta	intron_1_155611108_155611216	MSTO1	6.27887	0.170293	3.41036e-10	0.0267559	1	1	1
a2fd68691ffc4e74a1fb8ab7776a279f	z004	Artery_Coronary	intron_1_155611108_155611216	MSTO1	6.27887	0.141854	3.41036e-10	0.0355366	1	1	1
a2fd68691ffc4e74a1fb8ab7776a279f	z004	Artery_Coronary	intron_1_155611355_155611549	MSTO1	-6.27887	-0.0716533	3.41036e-10	0.13928	1	1	1
a2fd68691ffc4e74a1fb8ab7776a279f	z004	Artery_Tibial	intron_1_155611108_155611549	NA	-6.27887	-0.636601	3.41036e-10	0.00187128	1	1	1
38bd60d13e0545989c208fdec0e47625	z014	Artery_Coronary	intron_1_155319688_155319794	FDPS	-6.26593	-0.0766292	3.70617e-10	0.129855	2	2	2
6fdf62e528584c4b8f60561989e74a5a	z000	Artery_Aorta	intron_11_67392078_67392161	NA	-6.26432	-3.71942	3.74455e-10	7.46901e-05	1	1	1
6fdf62e528584c4b8f60561989e74a5a	z000	Artery_Tibial	intron_11_67392078_67392161	NA	-6.26432	-4.00955	3.74455e-10	7.28781e-05	1	1	1
6fdf62e528584c4b8f60561989e74a5a	z000	Artery_Coronary	intron_11_67392078_67392161	NA	-6.26432	-3.65168	3.74455e-10	7.93082e-05	1	1	1
38bd60d13e0545989c208fdec0e47625	z014	Artery_Tibial	intron_1_155319688_155319794	FDPS	-6.26264	-0.13952	3.78522e-10	0.0417443	2	2	2
38bd60d13e0545989c208fdec0e47625	z014	Artery_Aorta	intron_1_155319688_155319794	FDPS	-6.25795	-0.101646	3.90069e-10	0.0814411	2	2	2
38bd60d13e0545989c208fdec0e47625	z014	Artery_Aorta	intron_1_155319928_155320409	NA	6.25531	0.807347	3.96734e-10	0.00128981	1	1	1
38bd60d13e0545989c208fdec0e47625	z014	Artery_Coronary	intron_1_155319928_155320409	NA	6.25531	1.69264	3.96734e-10	0.000265479	1	1	1
38bd60d13e0545989c208fdec0e47625	z014	Artery_Tibial	intron_1_155319928_155320409	NA	-6.25531	-1.38793	3.96734e-10	0.000420875	1	1	1
38bd60d13e0545989c208fdec0e47625	z014	Artery_Tibial	intron_1_155319688_155320409	FDPS	6.25531	0.0430827	3.96734e-10	0.4368	1	1	1
eb2fb11d244f476189091fc23530da04	z014	Artery_Tibial	intron_10_73837511_73842169	CAMK2G	-6.25365	-0.142134	4.00959e-10	0.0373697	1	1	1
38bd60d13e0545989c208fdec0e47625	z009	Artery_Aorta	intron_17_46923269_46929520	NA	-6.24268	-0.171438	4.30131e-10	0.0269705	1	1	1
38bd60d13e0545989c208fdec0e47625	z009	Artery_Coronary	intron_17_46923269_46929520	NA	-6.23806	-0.172435	4.43026e-10	0.0265307	2	2	2
eb2fb11d244f476189091fc23530da04	z007	Artery_Coronary	intron_10_73800194_73800296	ZSWIM8	6.23746	4.91322	4.44734e-10	3.36867e-05	1	1	1
eb2fb11d244f476189091fc23530da04	z007	Artery_Coronary	intron_10_73800170_73800296	ZSWIM8	-6.23746	-3.35483	4.44734e-10	7.22519e-05	1	1	1
eb2fb11d244f476189091fc23530da04	z007	Artery_Tibial	intron_10_73800170_73800296	ZSWIM8	-6.23746	-2.96926	4.44734e-10	8.6598e-05	1	1	1
eb2fb11d244f476189091fc23530da04	z014	Artery_Aorta	intron_10_73728587_73730439	BMS1P4	-6.23746	-0.074749	4.44734e-10	0.130998	1	1	1
eb2fb11d244f476189091fc23530da04	z007	Artery_Aorta	intron_10_73800194_73800296	ZSWIM8	6.23746	4.13723	4.44734e-10	4.47211e-05	1	1	1
eb2fb11d244f476189091fc23530da04	z007	Artery_Aorta	intron_10_73800170_73800296	ZSWIM8	-6.23746	-2.97813	4.44734e-10	8.63069e-05	1	1	1
eb2fb11d244f476189091fc23530da04	z007	Artery_Tibial	intron_10_73800194_73800296	ZSWIM8	6.23746	4.0117	4.44734e-10	4.74405e-05	1	1	1
eb2fb11d244f476189091fc23530da04	z014	Artery_Aorta	intron_10_73728587_73730459	BMS1P4	6.23746	0.0763892	4.44734e-10	0.125433	1	1	1
eb2fb11d244f476189091fc23530da04	z014	Artery_Tibial	intron_10_73728587_73730439	BMS1P4	-6.23746	-0.0771636	4.44734e-10	0.124117	1	1	1
eb2fb11d244f476189091fc23530da04	z014	Artery_Tibial	intron_10_73728587_73730459	BMS1P4	6.23746	0.0944891	4.44734e-10	0.0827741	1	1	1
38bd60d13e0545989c208fdec0e47625	z009	Artery_Tibial	intron_17_46923269_46929520	NA	-6.23718	-0.179208	4.45535e-10	0.0240973	2	2	2
eb2fb11d244f476189091fc23530da04	z014	Artery_Tibial	intron_10_73713332_73719160	NA	6.22906	0.830486	4.69246e-10	0.0010688	1	1	1
eb2fb11d244f476189091fc23530da04	z014	Artery_Coronary	intron_10_73728587_73730439	BMS1P4	-6.22614	-0.0669983	4.7808e-10	0.176024	1	1	1
9986a68a0c0240d2bb2979c116240a67	z005	Artery_Aorta	intron_1_155061489_155062245	ADAM15	6.22089	0.113573	4.94339e-10	0.0580417	2	2	2
459ae0e3b05e4b70b6e44b9ea092e2c8	z013	Artery_Tibial	intron_4_119512970_119528740	RP11-33B1.1	6.22027	0.0404908	4.96312e-10	0.49241	3	3	3
84106d8112a3441d8bcec278f244bd13	z003	Artery_Aorta	intron_13_21495842_21496052	MICU2	6.21815	0.540925	5.03058e-10	0.00279856	2	2	2
eb2fb11d244f476189091fc23530da04	z007	Artery_Aorta	intron_10_73733717_73737248	GLUD1P3	6.21754	0.529643	5.0501e-10	0.00260637	1	1	1
a2fd68691ffc4e74a1fb8ab7776a279f	z004	Artery_Aorta	intron_1_155674818_155675010	NA	6.21609	0.414431	5.09683e-10	0.00443374	1	1	1
eb2fb11d244f476189091fc23530da04	z014	Artery_Coronary	intron_10_73728587_73730459	BMS1P4	6.20658	0.0552325	5.41502e-10	0.254731	1	1	1
eb2fb11d244f476189091fc23530da04	z007	Artery_Tibial	intron_10_73733717_73737248	GLUD1P3	6.2051	0.479132	5.46638e-10	0.00319583	1	1	1
6fdf62e528584c4b8f60561989e74a5a	z000	Artery_Aorta	intron_12_28549130_28571217	CCDC91	-6.20373	-0.230095	5.51417e-10	0.0151636	2	2	2
38bd60d13e0545989c208fdec0e47625	z009	Artery_Aorta	intron_17_46932199_46935029	GOSR2	-6.20289	-0.184358	5.5437e-10	0.023278	1	1	1
9986a68a0c0240d2bb2979c116240a67	z005	Artery_Tibial	intron_1_155061489_155061904	ADAM15	-6.20245	-0.0563104	5.55904e-10	0.226264	1	1	1
9986a68a0c0240d2bb2979c116240a67	z005	Artery_Coronary	intron_1_155061489_155061904	ADAM15	-6.20245	-0.0614896	5.55904e-10	0.145638	1	1	1
9986a68a0c0240d2bb2979c116240a67	z005	Artery_Tibial	intron_1_155061489_155062245	ADAM15	6.20245	0.106992	5.55904e-10	0.0626745	1	1	1
a2fd68691ffc4e74a1fb8ab7776a279f	z004	Artery_Coronary	intron_1_155679512_155679928	YY1AP1	6.19905	0.07274	5.68067e-10	0.131792	1	1	1
a2fd68691ffc4e74a1fb8ab7776a279f	z004	Artery_Coronary	intron_1_155679512_155680416	YY1AP1	-6.19905	-0.143974	5.68067e-10	0.033641	1	1	1
a2fd68691ffc4e74a1fb8ab7776a279f	z004	Artery_Aorta	intron_1_155680456_155688071	NA	-6.19905	-0.430981	5.68067e-10	0.00407352	1	1	1
a2fd68691ffc4e74a1fb8ab7776a279f	z004	Artery_Aorta	intron_1_155679512_155688071	YY1AP1	6.19905	0.149034	5.68067e-10	0.0340656	1	1	1
a2fd68691ffc4e74a1fb8ab7776a279f	z004	Artery_Aorta	intron_1_155679512_155680416	YY1AP1	-6.19905	-0.133535	5.68067e-10	0.0424325	1	1	1
a2fd68691ffc4e74a1fb8ab7776a279f	z004	Artery_Aorta	intron_1_155679512_155679928	YY1AP1	6.19905	0.0793964	5.68067e-10	0.120029	1	1	1
a2fd68691ffc4e74a1fb8ab7776a279f	z004	Artery_Coronary	intron_1_155679512_155688071	YY1AP1	6.19905	0.169924	5.68067e-10	0.0241504	1	1	1
a2fd68691ffc4e74a1fb8ab7776a279f	z004	Artery_Coronary	intron_1_155680456_155688071	NA	-6.19905	-0.385339	5.68067e-10	0.00469621	1	1	1
a2fd68691ffc4e74a1fb8ab7776a279f	z004	Artery_Tibial	intron_1_155680456_155688071	NA	-6.19905	-0.405071	5.68067e-10	0.00450835	1	1	1
a2fd68691ffc4e74a1fb8ab7776a279f	z004	Artery_Tibial	intron_1_155679512_155680416	YY1AP1	-6.19905	-0.123034	5.68067e-10	0.0488684	1	1	1
a2fd68691ffc4e74a1fb8ab7776a279f	z004	Artery_Tibial	intron_1_155679512_155679928	YY1AP1	6.19905	0.0523648	5.68067e-10	0.269775	1	1	1
a2fd68691ffc4e74a1fb8ab7776a279f	z004	Artery_Tibial	intron_1_155679512_155688071	YY1AP1	6.19905	0.109606	5.68067e-10	0.0615765	1	1	1
a2fd68691ffc4e74a1fb8ab7776a279f	z004	Artery_Aorta	intron_1_155661423_155670320	YY1AP1	-6.19843	-12.8704	5.70295e-10	4.56779e-06	1	1	1
a2fd68691ffc4e74a1fb8ab7776a279f	z004	Artery_Coronary	intron_1_155661423_155670320	YY1AP1	-6.19843	-18.3926	5.70295e-10	2.06134e-06	1	1	1
a2fd68691ffc4e74a1fb8ab7776a279f	z004	Artery_Tibial	intron_1_155661423_155670320	YY1AP1	-6.19843	-50.5313	5.70295e-10	2.89707e-07	1	1	1
38bd60d13e0545989c208fdec0e47625	z009	Artery_Coronary	intron_17_46923221_46929520	GOSR2	6.19814	0.333496	5.71348e-10	0.00712557	1	1	1
38bd60d13e0545989c208fdec0e47625	z009	Artery_Aorta	intron_17_46923221_46929520	GOSR2	6.19814	0.326257	5.71348e-10	0.00740929	1	1	1
6fdf62e528584c4b8f60561989e74a5a	z005	Artery_Aorta	intron_1_155859795_155867965	SYT11	6.19749	47.1264	5.7372e-10	3.44183e-07	1	1	1
eb2fb11d244f476189091fc23530da04	z014	Artery_Coronary	intron_10_73839601_73842169	CAMK2G	6.19731	0.216286	5.74381e-10	0.0159332	1	1	1
84106d8112a3441d8bcec278f244bd13	z003	Artery_Coronary	intron_13_21495318_21496052	MICU2	-6.19461	-0.390973	5.84281e-10	0.00504082	2	2	2
eb2fb11d244f476189091fc23530da04	z014	Artery_Tibial	intron_10_73743211_73744217	NA	6.19382	0.275302	5.87219e-10	0.0096176	1	1	1
84106d8112a3441d8bcec278f244bd13	z003	Artery_Coronary	intron_13_21495842_21496052	MICU2	6.193	0.576602	5.90298e-10	0.00232226	2	2	2
5350e0c96b6545ee98dc2ca65f682fec	z007	Artery_Aorta	intron_3_158666744_158667012	LXN	-6.19008	-0.173555	6.01348e-10	0.0244254	2	2	2
9986a68a0c0240d2bb2979c116240a67	z005	Artery_Aorta	intron_1_155061489_155061904	ADAM15	-6.18024	-0.0765422	6.4003e-10	0.126299	1	1	1
9986a68a0c0240d2bb2979c116240a67	z005	Artery_Aorta	intron_1_155061975_155062245	ADAM15	-6.18024	-0.0929267	6.4003e-10	0.0856879	1	1	1
9986a68a0c0240d2bb2979c116240a67	z005	Artery_Coronary	intron_1_155061975_155062245	ADAM15	-6.18024	-0.0728536	6.4003e-10	0.103178	1	1	1
9986a68a0c0240d2bb2979c116240a67	z005	Artery_Coronary	intron_1_155062117_155062245	ADAM15	-6.18024	-0.0660147	6.4003e-10	0.125663	1	1	1
9986a68a0c0240d2bb2979c116240a67	z005	Artery_Tibial	intron_1_155061975_155062245	ADAM15	-6.18024	-0.0728903	6.4003e-10	0.134075	1	1	1
eb2fb11d244f476189091fc23530da04	z014	Artery_Aorta	intron_10_73839601_73842169	CAMK2G	6.17246	0.151475	6.7234e-10	0.0302135	2	2	2
eb2fb11d244f476189091fc23530da04	z014	Artery_Aorta	intron_10_73819645_73821682	CAMK2G	6.16988	0.113265	6.83439e-10	0.0567341	1	1	1
eb2fb11d244f476189091fc23530da04	z014	Artery_Aorta	intron_10_73818895_73819532	CAMK2G	6.16988	0.373318	6.83439e-10	0.00522246	1	1	1
eb2fb11d244f476189091fc23530da04	z014	Artery_Tibial	intron_10_73819645_73821682	CAMK2G	6.16988	0.104832	6.83439e-10	0.0665955	1	1	1
1bc2ecdfad9e44b2808eeb6220935957	z000	Artery_Coronary	intron_2_178542361_178571300	TTN-AS1	6.16456	0.432706	7.06805e-10	0.00384393	1	1	1
38bd60d13e0545989c208fdec0e47625	z014	Artery_Coronary	intron_1_155251601_155251733	FAM189B	-6.1573	-8.68674	7.39945e-10	8.75011e-06	1	1	1
eb2fb11d244f476189091fc23530da04	z014	Artery_Aorta	intron_10_73817554_73821682	CAMK2G	-6.15515	-0.116581	7.50067e-10	0.0534349	1	1	1
eb2fb11d244f476189091fc23530da04	z014	Artery_Aorta	intron_10_73817554_73819532	CAMK2G	6.15515	0.130403	7.50067e-10	0.0427076	1	1	1
eb2fb11d244f476189091fc23530da04	z014	Artery_Coronary	intron_10_73817554_73819532	CAMK2G	6.15515	0.183829	7.50067e-10	0.0228043	1	1	1
eb2fb11d244f476189091fc23530da04	z014	Artery_Coronary	intron_10_73817554_73821682	CAMK2G	-6.15515	-0.164065	7.50067e-10	0.0286297	1	1	1
eb2fb11d244f476189091fc23530da04	z014	Artery_Tibial	intron_10_73817554_73821682	CAMK2G	-6.15515	-0.117432	7.50067e-10	0.0527875	1	1	1
eb2fb11d244f476189091fc23530da04	z014	Artery_Tibial	intron_10_73817554_73819532	CAMK2G	6.15515	0.122326	7.50067e-10	0.0486481	1	1	1
38bd60d13e0545989c208fdec0e47625	z009	Artery_Coronary	intron_17_46932199_46935029	GOSR2	-6.15493	-0.16081	7.51104e-10	0.0308477	1	1	1
a2fd68691ffc4e74a1fb8ab7776a279f	z004	Artery_Tibial	intron_1_155611355_155611549	MSTO1	-6.15005	-0.0658237	7.74593e-10	0.168083	2	2	2
a2fd68691ffc4e74a1fb8ab7776a279f	z004	Artery_Coronary	intron_1_155859795_155867965	SYT11	6.14843	41.3686	7.82528e-10	4.15428e-07	1	1	1
66b40a5097974f199dabc6126c289aa5	z001	Artery_Coronary	intron_2_178523636_178535732	TTN-AS1	6.13637	2.78151	8.44306e-10	9.36088e-05	1	1	1
38bd60d13e0545989c208fdec0e47625	z014	Artery_Aorta	intron_1_155309965_155310043	NA	6.12681	0.201391	8.96603e-10	0.0201644	1	1	1
38bd60d13e0545989c208fdec0e47625	z014	Artery_Coronary	intron_1_155310205_155312255	NA	-6.12681	-5.03904	8.96603e-10	2.86625e-05	1	1	1
38bd60d13e0545989c208fdec0e47625	z014	Artery_Coronary	intron_1_155309965_155310043	NA	6.12681	0.172936	8.96603e-10	0.0243354	1	1	1
38bd60d13e0545989c208fdec0e47625	z014	Artery_Aorta	intron_1_155308965_155310064	NA	6.1238	0.233644	9.13691e-10	0.0149677	1	1	1
38bd60d13e0545989c208fdec0e47625	z014	Artery_Coronary	intron_1_155308965_155310064	NA	6.1238	0.230043	9.13691e-10	0.0137401	1	1	1
38bd60d13e0545989c208fdec0e47625	z014	Artery_Coronary	intron_1_155308965_155309789	NA	6.1238	0.291322	9.13691e-10	0.00856761	1	1	1
38bd60d13e0545989c208fdec0e47625	z014	Artery_Tibial	intron_1_155308965_155310064	NA	6.1238	0.238711	9.13691e-10	0.0139211	1	1	1
38bd60d13e0545989c208fdec0e47625	z014	Artery_Aorta	intron_1_155308965_155310043	FDPS	-6.1238	-0.123035	9.13691e-10	0.0539761	1	1	1
38bd60d13e0545989c208fdec0e47625	z014	Artery_Aorta	intron_1_155308965_155309789	NA	6.1238	0.294507	9.13691e-10	0.0094204	1	1	1
38bd60d13e0545989c208fdec0e47625	z014	Artery_Tibial	intron_1_155308965_155310043	FDPS	-6.1238	-0.137518	9.13691e-10	0.0419467	1	1	1
38bd60d13e0545989c208fdec0e47625	z014	Artery_Tibial	intron_1_155309076_155310043	NA	-6.1238	-0.414684	9.13691e-10	0.004613	1	1	1
38bd60d13e0545989c208fdec0e47625	z014	Artery_Coronary	intron_1_155308965_155310043	FDPS	-6.1238	-0.115329	9.13691e-10	0.0546676	1	1	1
9986a68a0c0240d2bb2979c116240a67	z007	Artery_Tibial	intron_1_153626533_153626951	S100A13	6.11855	0.201036	9.44279e-10	0.0195636	1	1	1
9986a68a0c0240d2bb2979c116240a67	z006	Artery_Tibial	intron_17_46694662_46704759	NSF	6.11345	0.875779	9.7499e-10	0.0011613	1	1	1
38bd60d13e0545989c208fdec0e47625	z009	Artery_Coronary	intron_17_46929584_46931099	GOSR2	6.10963	0.249173	9.9862e-10	0.0127032	1	1	1
38bd60d13e0545989c208fdec0e47625	z009	Artery_Coronary	intron_17_46929584_46931102	GOSR2	6.10963	5.42557	9.9862e-10	2.67933e-05	1	1	1
38bd60d13e0545989c208fdec0e47625	z009	Artery_Tibial	intron_17_46929584_46931102	GOSR2	6.10963	6.69628	9.9862e-10	1.75835e-05	1	1	1
38bd60d13e0545989c208fdec0e47625	z009	Artery_Aorta	intron_17_46929584_46931099	GOSR2	6.10963	0.274675	9.9862e-10	0.0105879	1	1	1
38bd60d13e0545989c208fdec0e47625	z009	Artery_Aorta	intron_17_46929584_46931102	GOSR2	6.10963	6.2908	9.9862e-10	2.01852e-05	1	1	1
38bd60d13e0545989c208fdec0e47625	z009	Artery_Tibial	intron_17_46929584_46931099	GOSR2	6.10963	0.275158	9.9862e-10	0.0104138	1	1	1
260c0ab253af4b7b82323d74050bc8be	z004	Artery_Coronary	intron_11_1871412_1880087	AC051649.12	6.10364	0.396071	1.03681e-09	0.00499903	1	1	1
1223dbdba9314a0e8427a519ff524ef9	z001	Artery_Tibial	intron_3_138284526_138287632	ARMC8	6.08098	42.291	1.19454e-09	4.22565e-07	1	1	1
38bd60d13e0545989c208fdec0e47625	z014	Artery_Tibial	intron_1_155205316_155206200	THBS3	-6.07511	-0.284551	1.23902e-09	0.00970394	2	2	2
c27dcfbe5aa84f2090745a0ad895816f	z004	Artery_Coronary	intron_14_71293492_71294037	RP1-261D10.2	6.07259	0.350493	1.25864e-09	0.00574891	1	1	1
9986a68a0c0240d2bb2979c116240a67	z007	Artery_Aorta	intron_1_153683824_153684964	NPR1	6.06971	397.179	1.28145e-09	4.65849e-09	1	1	1
9986a68a0c0240d2bb2979c116240a67	z007	Artery_Aorta	intron_1_153690382_153693106	NPR1	-6.0616	-0.142824	1.34776e-09	0.036474	2	2	2
4cabb5a7c634442d9b09b752523428a8	z004	Artery_Aorta	intron_17_16343735_16347545	PIGL	6.06023	0.235639	1.35925e-09	0.0130075	1	1	1
4cabb5a7c634442d9b09b752523428a8	z004	Artery_Aorta	intron_17_16343567_16343675	PIGL	6.06023	0.146762	1.35925e-09	0.0335321	1	1	1
4cabb5a7c634442d9b09b752523428a8	z004	Artery_Coronary	intron_17_16343567_16343675	PIGL	6.06023	0.190286	1.35925e-09	0.019014	1	1	1
4cabb5a7c634442d9b09b752523428a8	z004	Artery_Tibial	intron_17_16343735_16347545	PIGL	6.06023	0.19938	1.35925e-09	0.0189088	1	1	1
9986a68a0c0240d2bb2979c116240a67	z007	Artery_Aorta	intron_1_153692655_153693106	NA	6.05708	0.12104	1.38612e-09	0.0507293	1	1	1
c27dcfbe5aa84f2090745a0ad895816f	z004	Artery_Coronary	intron_14_71295456_71310558	RP1-261D10.2	-6.04581	-0.313016	1.48662e-09	0.00716122	1	1	1
c27dcfbe5aa84f2090745a0ad895816f	z004	Artery_Tibial	intron_14_71295456_71310558	RP1-261D10.2	-6.04581	-0.283492	1.48662e-09	0.00908816	1	1	1
f06cba801525497b9fd77703f87216d8	z015	Artery_Tibial	intron_17_45458439_45475100	PLEKHM1	-6.04388	-0.0791399	1.50453e-09	0.114232	1	1	1
f06cba801525497b9fd77703f87216d8	z015	Artery_Tibial	intron_17_45458439_45468209	PLEKHM1	6.04388	0.175619	1.50453e-09	0.0231972	1	1	1
f06cba801525497b9fd77703f87216d8	z015	Artery_Aorta	intron_17_45458439_45475100	PLEKHM1	-6.04325	-0.0832114	1.51043e-09	0.108639	1	1	1
f06cba801525497b9fd77703f87216d8	z015	Artery_Aorta	intron_17_45458439_45468209	PLEKHM1	6.04325	0.190156	1.51043e-09	0.0208033	1	1	1
f06cba801525497b9fd77703f87216d8	z015	Artery_Coronary	intron_17_45458439_45468209	PLEKHM1	6.04325	0.223789	1.51043e-09	0.0145687	1	1	1
f06cba801525497b9fd77703f87216d8	z015	Artery_Coronary	intron_17_45458439_45475100	PLEKHM1	-6.04325	-0.0834272	1.51043e-09	0.10483	1	1	1
eb2fb11d244f476189091fc23530da04	z011	Artery_Coronary	intron_5_133091374_133092700	HSPA4	6.04191	0.69621	1.523e-09	0.00144646	1	1	1
eb2fb11d244f476189091fc23530da04	z011	Artery_Tibial	intron_5_133091374_133092700	HSPA4	6.04191	0.453338	1.523e-09	0.00256279	1	1	1
f06cba801525497b9fd77703f87216d8	z015	Artery_Aorta	intron_17_45468593_45475100	PLEKHM1	6.03935	0.200617	1.54739e-09	0.0186141	1	1	1
9986a68a0c0240d2bb2979c116240a67	z005	Artery_Tibial	intron_1_155062117_155062245	ADAM15	-6.03433	-0.0567269	1.59621e-09	0.210358	2	2	2
9986a68a0c0240d2bb2979c116240a67	z015	Artery_Tibial	intron_3_158592581_158596862	MLF1	-6.03052	-0.132693	1.63429e-09	0.0422655	2	2	2
dcc8eda461da4eae96e1c75616b76b47	z008	Artery_Aorta	intron_4_119607297_119627150	PDE5A	-6.01742	-0.331934	1.77215e-09	0.00701218	1	1	1
9986a68a0c0240d2bb2979c116240a67	z006	Artery_Tibial	intron_17_46094701_46170855	KANSL1	6.01742	0.0242605	1.77215e-09	0.972514	1	3	3
9986a68a0c0240d2bb2979c116240a67	z005	Artery_Coronary	intron_1_155061489_155062245	ADAM15	6.0093	0.0950724	1.86325e-09	0.0561107	2	2	2
4cabb5a7c634442d9b09b752523428a8	z004	Artery_Aorta	intron_17_16342720_16347545	PIGL	-6.00567	-0.1987	1.90546e-09	0.0177582	1	1	1
4cabb5a7c634442d9b09b752523428a8	z004	Artery_Coronary	intron_17_16342720_16347550	PIGL	-6.00567	-0.397888	1.90546e-09	0.00419695	1	1	1
4cabb5a7c634442d9b09b752523428a8	z004	Artery_Tibial	intron_17_16342720_16343353	PIGL	6.00567	0.13181	1.90546e-09	0.0415547	1	1	1
4cabb5a7c634442d9b09b752523428a8	z004	Artery_Coronary	intron_17_16342720_16343353	PIGL	6.00567	0.152888	1.90546e-09	0.0284257	1	1	1
4cabb5a7c634442d9b09b752523428a8	z004	Artery_Coronary	intron_17_16342720_16347545	PIGL	-6.00567	-0.184517	1.90546e-09	0.0195155	1	1	1
4cabb5a7c634442d9b09b752523428a8	z004	Artery_Tibial	intron_17_16342720_16347550	PIGL	-6.00567	-0.350807	1.90546e-09	0.00586652	1	1	1
4cabb5a7c634442d9b09b752523428a8	z004	Artery_Aorta	intron_17_16342720_16343353	PIGL	6.00567	0.11481	1.90546e-09	0.0531911	1	1	1
4cabb5a7c634442d9b09b752523428a8	z004	Artery_Tibial	intron_17_16342720_16347545	PIGL	-6.00567	-0.191969	1.90546e-09	0.0195908	1	1	1
9986a68a0c0240d2bb2979c116240a67	z007	Artery_Aorta	intron_1_153627598_153631011	NA	6.00304	0.0761282	1.93657e-09	0.124607	2	2	2
c27dcfbe5aa84f2090745a0ad895816f	z004	Artery_Tibial	intron_14_71529370_71573489	SIPA1L1	5.99688	0.837794	2.01141e-09	0.00102255	1	1	1
c27dcfbe5aa84f2090745a0ad895816f	z004	Artery_Aorta	intron_14_71529370_71576535	SIPA1L1	-5.99688	-0.32507	2.01141e-09	0.00709738	1	1	1
9986a68a0c0240d2bb2979c116240a67	z007	Artery_Tibial	intron_1_153627598_153631011	NA	5.99213	0.0767797	2.07112e-09	0.130521	2	2	2
f06cba801525497b9fd77703f87216d8	z010	Artery_Aorta	intron_17_48545357_48545495	HOXB-AS1	5.99133	0.28732	2.08137e-09	0.00888579	2	2	2
f06cba801525497b9fd77703f87216d8	z015	Artery_Aorta	intron_17_45475726_45477900	NA	-5.97793	-20.0057	2.25995e-09	1.83442e-06	1	1	1
f06cba801525497b9fd77703f87216d8	z015	Artery_Tibial	intron_17_45475726_45475888	PLEKHM1	-5.97793	-0.716253	2.25995e-09	0.00136085	1	1	1
f06cba801525497b9fd77703f87216d8	z015	Artery_Tibial	intron_17_45430297_45431621	NA	5.97113	6.72095	2.35613e-09	1.5419e-05	1	1	1
f06cba801525497b9fd77703f87216d8	z015	Artery_Aorta	intron_17_45398047_45402714	ARHGAP27	-5.96874	-0.108252	2.39086e-09	0.0614772	2	2	2
1223dbdba9314a0e8427a519ff524ef9	z006	Artery_Aorta	intron_1_155204957_155205060	THBS3	5.95413	1.95005	2.61457e-09	0.000217398	1	1	1
1223dbdba9314a0e8427a519ff524ef9	z006	Artery_Coronary	intron_1_155205316_155206200	THBS3	-5.95413	-0.432937	2.61457e-09	0.00201573	1	1	1
1223dbdba9314a0e8427a519ff524ef9	z006	Artery_Coronary	intron_1_155204957_155205060	THBS3	5.95413	1.43638	2.61457e-09	0.000183122	1	1	1
1223dbdba9314a0e8427a519ff524ef9	z006	Artery_Tibial	intron_1_155204957_155205060	THBS3	5.95413	2.03763	2.61457e-09	0.000178953	1	1	1
eb2fb11d244f476189091fc23530da04	z007	Artery_Coronary	intron_4_168925078_168926213	PALLD	-5.94564	-0.587486	2.75374e-09	0.00203559	2	2	2
0adf02a8e34a4c71bca99e1c8af64654	z004	Artery_Tibial	intron_16_4208104_4242007	SRL	5.86793	0.21702	4.41266e-09	0.0153466	1	1	1
4cabb5a7c634442d9b09b752523428a8	z004	Artery_Aorta	intron_17_16316712_16317775	PIGL	5.8403	0.666405	5.21075e-09	0.00156228	1	1	1
4cabb5a7c634442d9b09b752523428a8	z004	Artery_Coronary	intron_17_16316712_16317775	PIGL	5.8403	0.66978	5.21075e-09	0.00145023	1	1	1
f06cba801525497b9fd77703f87216d8	z004	Artery_Aorta	intron_1_153628237_153631011	RP1-178F15.4	5.83458	0.224272	5.39262e-09	0.0132293	1	1	1
f06cba801525497b9fd77703f87216d8	z004	Artery_Aorta	intron_1_153626533_153627483	RP1-178F15.4	-5.83458	-0.0660625	5.39262e-09	0.152467	1	1	1
f06cba801525497b9fd77703f87216d8	z004	Artery_Aorta	intron_1_153626533_153626694	NA	5.83458	0.476777	5.39262e-09	0.00292722	1	1	1
f06cba801525497b9fd77703f87216d8	z004	Artery_Coronary	intron_1_153628237_153631011	RP1-178F15.4	5.83458	0.27395	5.39262e-09	0.00922732	1	1	1
f06cba801525497b9fd77703f87216d8	z004	Artery_Tibial	intron_1_153628237_153631011	RP1-178F15.4	5.83458	0.219692	5.39262e-09	0.01521	1	1	1
f06cba801525497b9fd77703f87216d8	z004	Artery_Aorta	intron_1_153626533_153626951	S100A13	5.83458	0.171177	5.39262e-09	0.022709	1	1	1
f06cba801525497b9fd77703f87216d8	z015	Artery_Tibial	intron_17_45406083_45410232	ARHGAP27	5.83301	29.8398	5.44378e-09	7.41469e-07	1	1	1
f06cba801525497b9fd77703f87216d8	z015	Artery_Tibial	intron_17_45406083_45429623	ARHGAP27	-5.83301	-0.944557	5.44378e-09	0.000739994	1	1	1
9986a68a0c0240d2bb2979c116240a67	z003	Artery_Tibial	intron_16_954666_970788	NA	-5.81593	-0.230877	6.02976e-09	0.0127185	1	1	1
9986a68a0c0240d2bb2979c116240a67	z013	Artery_Coronary	intron_2_42054307_42054941	PKDCC	-5.81386	-0.192101	6.10481e-09	0.0212618	2	2	2
aef945cfe519472e9b59a5e8a2909178	z008	Artery_Aorta	intron_1_153632240_153633958	RP1-178F15.4	-5.80062	-0.823198	6.60694e-09	0.00100598	1	1	1
aef945cfe519472e9b59a5e8a2909178	z008	Artery_Aorta	intron_1_153632240_153633036	RP1-178F15.4	-5.80062	-0.236536	6.60694e-09	0.0121845	1	1	1
38bd60d13e0545989c208fdec0e47625	z009	Artery_Aorta	intron_17_46929584_46935029	GOSR2	5.79414	0.0795181	6.86708e-09	0.113643	2	2	2
38bd60d13e0545989c208fdec0e47625	z009	Artery_Coronary	intron_17_46929584_46935029	GOSR2	5.79138	0.0773669	6.98095e-09	0.121028	2	2	2
aef945cfe519472e9b59a5e8a2909178	z008	Artery_Aorta	intron_1_153638448_153645064	CHTOP	-5.78539	-5.90447	7.23435e-09	1.95288e-05	1	1	1
aef945cfe519472e9b59a5e8a2909178	z008	Artery_Coronary	intron_1_153638448_153639368	CHTOP	-5.78539	-1638.13	7.23435e-09	2.55829e-10	1	1	1
aef945cfe519472e9b59a5e8a2909178	z008	Artery_Coronary	intron_1_153638448_153645064	CHTOP	-5.78539	-6.42237	7.23435e-09	1.66439e-05	1	1	1
9986a68a0c0240d2bb2979c116240a67	z007	Artery_Coronary	intron_1_153630656_153631011	NA	5.78504	0.410072	7.24937e-09	0.00388274	1	1	1
9986a68a0c0240d2bb2979c116240a67	z007	Artery_Aorta	intron_1_153630656_153631011	NA	5.78504	0.392924	7.24937e-09	0.0045141	1	1	1
f6e69f817a1344e891f57ecd9c14ffff	z008	Artery_Tibial	intron_2_11453798_11457179	E2F6	5.78342	27.8661	7.31982e-09	9.414e-07	1	1	1
9986a68a0c0240d2bb2979c116240a67	z005	Artery_Aorta	intron_1_155060832_155061904	NA	-5.77766	-0.0408422	7.57479e-09	0.391356	2	2	2
6fdf62e528584c4b8f60561989e74a5a	z000	Artery_Aorta	intron_12_28571263_28573240	NA	-5.77276	-2.84391	7.79831e-09	8.39858e-05	1	1	1
f6e69f817a1344e891f57ecd9c14ffff	z008	Artery_Coronary	intron_2_11451806_11453582	NA	-5.76977	-73.9354	7.93779e-09	1.24321e-07	1	1	1
f6e69f817a1344e891f57ecd9c14ffff	z008	Artery_Tibial	intron_2_11451806_11453582	NA	5.76977	5.00757	7.93779e-09	2.90153e-05	1	1	1
4cabb5a7c634442d9b09b752523428a8	z004	Artery_Coronary	intron_5_83512396_83537007	VCAN	-5.76748	-0.985309	8.04636e-09	0.000612877	1	1	1
f06cba801525497b9fd77703f87216d8	z004	Artery_Aorta	intron_1_153608177_153612952	S100A16	5.76694	0.246277	8.07235e-09	0.0113662	1	1	1
f06cba801525497b9fd77703f87216d8	z004	Artery_Aorta	intron_1_153608177_153608899	S100A16	-5.76694	-0.26293	8.07235e-09	0.00997202	1	1	1
260c0ab253af4b7b82323d74050bc8be	z004	Artery_Aorta	intron_12_111705932_111709526	ACAD10	-5.76309	-0.604476	8.25888e-09	0.00191694	2	2	2
4cabb5a7c634442d9b09b752523428a8	z004	Artery_Coronary	intron_5_83522309_83537007	VCAN	5.75108	0.159981	8.86749e-09	0.0229176	1	1	1
f06cba801525497b9fd77703f87216d8	z015	Artery_Tibial	intron_17_45396284_45396487	NA	5.74945	16.6458	8.95364e-09	2.29815e-06	1	1	1
9986a68a0c0240d2bb2979c116240a67	z007	Artery_Aorta	intron_1_153627598_153628121	S100A13	5.74917	0.118597	8.96809e-09	0.0460584	1	1	1
9986a68a0c0240d2bb2979c116240a67	z007	Artery_Aorta	intron_1_153626533_153627139	S100A13	5.74917	0.142525	8.96809e-09	0.0318914	1	1	1
9986a68a0c0240d2bb2979c116240a67	z007	Artery_Coronary	intron_1_153626533_153627483	RP1-178F15.4	-5.74917	-0.0819876	8.96809e-09	0.0991766	1	1	1
9986a68a0c0240d2bb2979c116240a67	z007	Artery_Coronary	intron_1_153627598_153631011	NA	5.74917	0.178912	8.96809e-09	0.0208269	1	1	1
9986a68a0c0240d2bb2979c116240a67	z007	Artery_Coronary	intron_1_153626533_153627139	S100A13	5.74917	0.149624	8.96809e-09	0.0297784	1	1	1
9986a68a0c0240d2bb2979c116240a67	z007	Artery_Tibial	intron_1_153626533_153627139	S100A13	5.74917	0.161621	8.96809e-09	0.0264348	1	1	1
9986a68a0c0240d2bb2979c116240a67	z007	Artery_Coronary	intron_1_153627598_153628121	S100A13	5.74917	0.187432	8.96809e-09	0.0189766	1	1	1
4cabb5a7c634442d9b09b752523428a8	z004	Artery_Aorta	intron_5_83522309_83537007	VCAN	5.74754	0.130915	9.05525e-09	0.0325727	1	1	1
9986a68a0c0240d2bb2979c116240a67	z007	Artery_Tibial	intron_1_153626533_153626694	NA	5.74578	0.370185	9.14956e-09	0.00536342	1	1	1
dcc8eda461da4eae96e1c75616b76b47	z008	Artery_Coronary	intron_4_119239903_119245337	USP53	-5.74037	-0.177503	9.44714e-09	0.0203018	1	1	1
9986a68a0c0240d2bb2979c116240a67	z005	Artery_Coronary	intron_1_155060832_155061904	NA	-5.73961	-0.0331056	9.4895e-09	0.483004	2	2	2
f6e69f817a1344e891f57ecd9c14ffff	z001	Heart_Atrial_Appendage	intron_10_119670177_119672255	BAG3	-8.58798	-0.544103	8.85115e-18	0.00547101	1	1	1
f6e69f817a1344e891f57ecd9c14ffff	z001	Heart_Left_Ventricle	intron_10_119670177_119672255	BAG3	-8.58798	-0.620433	8.85115e-18	0.00383264	1	1	1
11c2e2c1e98941c492e4e86c81c4b01a	z012	Heart_Left_Ventricle	intron_2_178689896_178694599	TTN	8.49139	0.398825	2.04173e-17	0.00900924	1	1	1
11c2e2c1e98941c492e4e86c81c4b01a	z012	Heart_Atrial_Appendage	intron_2_178689896_178694599	TTN	8.03025	0.884686	9.72746e-16	0.00159789	1	1	1
66b40a5097974f199dabc6126c289aa5	z001	Heart_Atrial_Appendage	intron_2_178754009_178758984	NA	-8.0113	-262.654	1.13501e-15	1.72181e-08	1	1	1
eb2fb11d244f476189091fc23530da04	z007	Heart_Atrial_Appendage	intron_10_73648879_73649811	SYNPO2L	-7.87311	-0.155065	3.45939e-15	0.0450662	1	1	1
eb2fb11d244f476189091fc23530da04	z007	Heart_Left_Ventricle	intron_10_73648879_73649811	SYNPO2L	-7.87311	-1600.64	3.45939e-15	4.12767e-10	1	1	1
66b40a5097974f199dabc6126c289aa5	z001	Heart_Left_Ventricle	intron_2_178722937_178738082	NA	7.86302	12.1984	3.74973e-15	8.01249e-06	1	1	1
eb2fb11d244f476189091fc23530da04	z007	Heart_Atrial_Appendage	intron_10_73648879_73653139	SYNPO2L	7.82082	0.235683	5.24808e-15	0.0196742	1	1	1
eb2fb11d244f476189091fc23530da04	z007	Heart_Left_Ventricle	intron_10_73648879_73653139	SYNPO2L	7.82082	2.47166	5.24808e-15	0.000180927	1	1	1
eb2fb11d244f476189091fc23530da04	z014	Heart_Atrial_Appendage	intron_10_73806811_73807108	NDST2	-7.76644	-121.915	8.07235e-15	7.21626e-08	1	1	1
eb2fb11d244f476189091fc23530da04	z014	Heart_Left_Ventricle	intron_10_73806811_73807108	NDST2	-7.76644	-73.688	8.07235e-15	1.88311e-07	1	1	1
eb2fb11d244f476189091fc23530da04	z014	Heart_Atrial_Appendage	intron_10_73768007_73768810	SEC24C	-7.7644	-39.5122	8.20351e-15	6.81536e-07	1	1	1
eb2fb11d244f476189091fc23530da04	z014	Heart_Atrial_Appendage	intron_10_73773815_73775419	FUT11	-7.76031	-23.2989	8.47229e-15	1.95839e-06	1	1	1
eb2fb11d244f476189091fc23530da04	z014	Heart_Left_Ventricle	intron_10_73773815_73775419	FUT11	-7.76031	-57.0283	8.47229e-15	3.11538e-07	1	1	1
eb2fb11d244f476189091fc23530da04	z014	Heart_Left_Ventricle	intron_10_73818895_73819532	CAMK2G	-7.7202	-23.4897	1.16145e-14	1.83311e-06	1	1	1
38bd60d13e0545989c208fdec0e47625	z010	Heart_Atrial_Appendage	intron_5_173233209_173233866	NA	-7.43251	-1.11036	1.06554e-13	0.000889567	2	2	2
3321103759944a7d87996d96eb693c34	z003	Heart_Atrial_Appendage	intron_2_178597681_178600558	TTN-AS1	-7.37153	-0.445711	1.68675e-13	0.00510229	2	2	2
6fdf62e528584c4b8f60561989e74a5a	z000	Heart_Atrial_Appendage	intron_12_28190641_28305649	CCDC91	7.32105	0.970433	2.46037e-13	0.0012183	1	1	1
11c2e2c1e98941c492e4e86c81c4b01a	z012	Heart_Left_Ventricle	intron_2_178469785_178478279	FKBP7	7.05629	0.130639	1.71001e-12	0.0572795	1	1	1
f06cba801525497b9fd77703f87216d8	z015	Heart_Atrial_Appendage	intron_17_45630158_45645901	CRHR1	7.05341	0.0940322	1.74582e-12	0.116001	1	1	1
f06cba801525497b9fd77703f87216d8	z015	Heart_Atrial_Appendage	intron_17_45630158_45636283	CRHR1	-7.05341	-0.0942428	1.74582e-12	0.115483	1	1	1
35cd838baa6d4c04a532c624baaa4d5e	z007	Heart_Left_Ventricle	intron_12_111457359_111470108	ATXN2	-7.00908	-0.492038	2.39883e-12	0.00432565	1	1	1
66b40a5097974f199dabc6126c289aa5	z001	Heart_Atrial_Appendage	intron_2_178477213_178478279	FKBP7	-6.99877	-0.221224	2.58226e-12	0.0182204	1	1	1
66b40a5097974f199dabc6126c289aa5	z001	Heart_Left_Ventricle	intron_2_178465931_178478279	FKBP7	6.99263	0.196792	2.69774e-12	0.0254269	1	1	1
66b40a5097974f199dabc6126c289aa5	z001	Heart_Atrial_Appendage	intron_2_178469785_178478279	FKBP7	6.99263	0.0775905	2.69774e-12	0.147493	1	1	1
66b40a5097974f199dabc6126c289aa5	z001	Heart_Atrial_Appendage	intron_2_178465931_178478279	FKBP7	6.99263	0.138827	2.69774e-12	0.0460722	1	1	1
66b40a5097974f199dabc6126c289aa5	z001	Heart_Atrial_Appendage	intron_2_178447586_178450966	PRKRA	6.97258	15.5093	3.11171e-12	3.58247e-06	1	1	1
459ae0e3b05e4b70b6e44b9ea092e2c8	z013	Heart_Atrial_Appendage	intron_4_119462979_119488645	NA	-6.96416	-0.290382	3.30378e-12	0.0109006	2	2	2
459ae0e3b05e4b70b6e44b9ea092e2c8	z013	Heart_Atrial_Appendage	intron_4_119497903_119499561	NA	6.9554	0.579837	3.51561e-12	0.00272903	1	1	1
459ae0e3b05e4b70b6e44b9ea092e2c8	z013	Heart_Atrial_Appendage	intron_4_119497903_119512351	NA	6.9554	0.258195	3.51561e-12	0.0137633	1	1	1
459ae0e3b05e4b70b6e44b9ea092e2c8	z013	Heart_Left_Ventricle	intron_4_119497903_119512351	NA	6.9554	0.27503	3.51561e-12	0.0131002	1	1	1
f06cba801525497b9fd77703f87216d8	z015	Heart_Atrial_Appendage	intron_17_45640455_45645901	NA	6.9528	0.875742	3.58096e-12	0.00126315	1	1	1
459ae0e3b05e4b70b6e44b9ea092e2c8	z013	Heart_Left_Ventricle	intron_4_119493437_119494433	NA	6.95248	0.581508	3.58921e-12	0.00292764	1	1	1
459ae0e3b05e4b70b6e44b9ea092e2c8	z013	Heart_Atrial_Appendage	intron_4_119494523_119512351	NA	-6.95183	-0.168838	3.60579e-12	0.03215	1	1	1
f06cba801525497b9fd77703f87216d8	z015	Heart_Atrial_Appendage	intron_17_46172232_46223671	NA	6.95118	15.319	3.62243e-12	4.22789e-06	1	1	1
f06cba801525497b9fd77703f87216d8	z015	Heart_Atrial_Appendage	intron_17_46172232_46192823	NA	-6.94826	-0.289925	3.69828e-12	0.011794	1	1	1
66b40a5097974f199dabc6126c289aa5	z001	Heart_Atrial_Appendage	intron_2_178469785_178477062	FKBP7	-6.94499	-0.234036	3.78486e-12	0.0159841	2	2	2
459ae0e3b05e4b70b6e44b9ea092e2c8	z013	Heart_Atrial_Appendage	intron_4_119499836_119512351	NA	6.94208	8.88722	3.86367e-12	1.15727e-05	1	1	1
f06cba801525497b9fd77703f87216d8	z015	Heart_Left_Ventricle	intron_17_45630158_45636283	CRHR1	-6.93785	-0.122306	3.98107e-12	0.0659551	1	1	1
35cd838baa6d4c04a532c624baaa4d5e	z007	Heart_Atrial_Appendage	intron_12_111552430_111552906	NA	6.93492	22.942	4.06443e-12	1.92848e-06	1	1	1
35cd838baa6d4c04a532c624baaa4d5e	z007	Heart_Left_Ventricle	intron_12_111552430_111552906	NA	6.93492	21.0693	4.06443e-12	2.34796e-06	1	1	1
f06cba801525497b9fd77703f87216d8	z015	Heart_Atrial_Appendage	intron_17_45639520_45645901	NA	-6.93329	-0.17532	4.1115e-12	0.0313421	1	1	1
f06cba801525497b9fd77703f87216d8	z015	Heart_Atrial_Appendage	intron_17_45639520_45640389	LINC02210	-6.93329	-0.314498	4.1115e-12	0.00973993	1	1	1
f06cba801525497b9fd77703f87216d8	z015	Heart_Left_Ventricle	intron_17_45639520_45645901	NA	-6.93297	-0.230094	4.12097e-12	0.018609	1	1	1
f06cba801525497b9fd77703f87216d8	z015	Heart_Left_Ventricle	intron_17_45639520_45640389	LINC02210	-6.93297	-0.265998	4.12097e-12	0.0139245	1	1	1
f06cba801525497b9fd77703f87216d8	z015	Heart_Left_Ventricle	intron_17_45640455_45645901	NA	6.92906	1.05589	4.23643e-12	0.000882387	1	1	1
f06cba801525497b9fd77703f87216d8	z015	Heart_Atrial_Appendage	intron_17_45622041_45629904	NA	6.92613	1.26535	4.32514e-12	0.000601483	1	1	1
f06cba801525497b9fd77703f87216d8	z015	Heart_Atrial_Appendage	intron_17_46067667_46082441	NA	-6.92515	-4.33404	4.35513e-12	5.11289e-05	1	1	1
6fdf62e528584c4b8f60561989e74a5a	z005	Heart_Atrial_Appendage	intron_1_155921628_155921861	KIAA0907	6.90818	74.2962	4.90908e-12	1.8277e-07	1	1	1
6fdf62e528584c4b8f60561989e74a5a	z005	Heart_Atrial_Appendage	intron_1_155921527_155921861	KIAA0907	-6.90818	-44.6134	4.90908e-12	5.06884e-07	1	1	1
6fdf62e528584c4b8f60561989e74a5a	z005	Heart_Left_Ventricle	intron_1_155921527_155921861	KIAA0907	-6.90818	-23.7129	4.90908e-12	1.88817e-06	1	1	1
f06cba801525497b9fd77703f87216d8	z015	Heart_Atrial_Appendage	intron_17_46082542_46094560	NA	6.90491	0.506723	5.02342e-12	0.00371643	1	1	1
f06cba801525497b9fd77703f87216d8	z015	Heart_Left_Ventricle	intron_17_45990075_45991460	MAPT	6.90366	0.158417	5.068e-12	0.03891	2	2	2
f06cba801525497b9fd77703f87216d8	z015	Heart_Atrial_Appendage	intron_17_46034282_46038538	NA	6.90328	0.231478	5.08159e-12	0.0178013	1	1	1
f06cba801525497b9fd77703f87216d8	z015	Heart_Atrial_Appendage	intron_17_46034285_46038538	NA	-6.90328	-0.235187	5.08159e-12	0.0172442	1	1	1
f06cba801525497b9fd77703f87216d8	z015	Heart_Atrial_Appendage	intron_17_46038686_46039702	NA	6.90262	0.161138	5.10506e-12	0.0367289	1	1	1
f06cba801525497b9fd77703f87216d8	z015	Heart_Atrial_Appendage	intron_17_46038686_46039027	NA	6.90262	2.39607	5.10506e-12	0.000166113	1	1	1
f06cba801525497b9fd77703f87216d8	z015	Heart_Left_Ventricle	intron_17_46039215_46039702	NA	-6.90262	-0.22257	5.10506e-12	0.0196901	1	1	1
f06cba801525497b9fd77703f87216d8	z015	Heart_Left_Ventricle	intron_17_46038686_46039702	NA	6.90262	0.15927	5.10506e-12	0.0384514	1	1	1
459ae0e3b05e4b70b6e44b9ea092e2c8	z013	Heart_Atrial_Appendage	intron_4_119553746_119560296	NA	-6.89674	-105.86	5.32109e-12	8.16645e-08	1	1	1
f06cba801525497b9fd77703f87216d8	z015	Heart_Left_Ventricle	intron_17_45987095_45989878	MAPT	6.89379	0.14385	5.43251e-12	0.0470141	1	1	1
459ae0e3b05e4b70b6e44b9ea092e2c8	z013	Heart_Atrial_Appendage	intron_4_119543845_119550379	RP11-33B1.1	-6.89379	-0.107964	5.43251e-12	0.0784608	1	1	1
f06cba801525497b9fd77703f87216d8	z015	Heart_Left_Ventricle	intron_17_45978440_45982866	MAPT	-6.89379	-0.424043	5.43251e-12	0.00541037	1	1	1
f06cba801525497b9fd77703f87216d8	z015	Heart_Left_Ventricle	intron_17_45996664_46010310	MAPT	-6.89314	-0.376841	5.45758e-12	0.006854	1	1	1
f06cba801525497b9fd77703f87216d8	z015	Heart_Atrial_Appendage	intron_17_45996664_46014243	NA	6.89314	0.237479	5.45758e-12	0.0168746	1	1	1
f06cba801525497b9fd77703f87216d8	z015	Heart_Atrial_Appendage	intron_17_45978440_45982866	MAPT	-6.89052	-0.333728	5.55904e-12	0.0085399	1	1	1
459ae0e3b05e4b70b6e44b9ea092e2c8	z013	Heart_Atrial_Appendage	intron_4_119542634_119552550	PDE5A	6.89052	79.7337	5.55904e-12	1.43725e-07	1	1	1
f06cba801525497b9fd77703f87216d8	z015	Heart_Atrial_Appendage	intron_17_45990075_45991460	MAPT	6.88704	0.164346	5.69658e-12	0.0351727	2	2	2
f06cba801525497b9fd77703f87216d8	z015	Heart_Left_Ventricle	intron_17_46094701_46170855	KANSL1	-6.87675	-0.0355044	6.12351e-12	0.76858	1	2	2
f06cba801525497b9fd77703f87216d8	z015	Heart_Left_Ventricle	intron_17_45971945_45978375	MAPT	6.86657	0.744477	6.57659e-12	0.00174121	1	1	1
f06cba801525497b9fd77703f87216d8	z015	Heart_Atrial_Appendage	intron_17_45996664_46010310	MAPT	-6.85538	-0.343767	7.11213e-12	0.00811361	1	1	1
459ae0e3b05e4b70b6e44b9ea092e2c8	z013	Heart_Left_Ventricle	intron_4_119528789_119543753	RP11-33B1.1	-6.85209	-0.107534	7.27781e-12	0.0839082	1	1	1
eb2fb11d244f476189091fc23530da04	z015	Heart_Left_Ventricle	intron_17_47209091_47209389	NA	6.84023	4.25999	7.9068e-12	5.03151e-05	1	1	1
459ae0e3b05e4b70b6e44b9ea092e2c8	z013	Heart_Atrial_Appendage	intron_4_119528789_119543753	RP11-33B1.1	-6.82206	-0.0601351	8.97429e-12	0.247411	1	1	1
0adf02a8e34a4c71bca99e1c8af64654	z004	Heart_Left_Ventricle	intron_16_4204634_4242007	SRL	-6.81578	-0.0886574	9.37561e-12	0.127113	1	1	1
eb2fb11d244f476189091fc23530da04	z014	Heart_Atrial_Appendage	intron_10_73648879_73649731	NA	6.80783	1.51878	9.90833e-12	0.00040457	1	1	1
35cd838baa6d4c04a532c624baaa4d5e	z007	Heart_Atrial_Appendage	intron_12_111457359_111464662	NA	6.79888	0.825611	1.05439e-11	0.001432	1	1	1
35cd838baa6d4c04a532c624baaa4d5e	z007	Heart_Atrial_Appendage	intron_12_111457359_111470108	ATXN2	-6.79888	-0.51888	1.05439e-11	0.00362543	1	1	1
4cabb5a7c634442d9b09b752523428a8	z014	Heart_Left_Ventricle	intron_5_64977238_65018159	NA	-6.792	-0.312866	1.10588e-11	0.0094573	2	2	2
eb2fb11d244f476189091fc23530da04	z014	Heart_Atrial_Appendage	intron_10_73839601_73842169	CAMK2G	6.77514	0.199457	1.24284e-11	0.0222021	2	2	2
f06cba801525497b9fd77703f87216d8	z015	Heart_Atrial_Appendage	intron_17_45545676_45584572	LRRC37A4P	-6.77262	-0.0639476	1.26474e-11	0.2329	1	1	1
1223dbdba9314a0e8427a519ff524ef9	z008	Heart_Left_Ventricle	intron_1_155258954_155260330	NA	6.77128	2.52441	1.27644e-11	0.000143781	1	1	1
1223dbdba9314a0e8427a519ff524ef9	z008	Heart_Left_Ventricle	intron_1_155258912_155260330	NA	-6.77128	-17.7213	1.27644e-11	2.9176e-06	1	1	1
eb2fb11d244f476189091fc23530da04	z014	Heart_Left_Ventricle	intron_10_73839601_73842169	CAMK2G	6.76848	0.183305	1.30145e-11	0.0255062	2	2	2
1223dbdba9314a0e8427a519ff524ef9	z008	Heart_Atrial_Appendage	intron_1_155260659_155262086	SCAMP3	-6.76562	-0.0526036	1.32739e-11	0.35084	1	1	1
1223dbdba9314a0e8427a519ff524ef9	z008	Heart_Left_Ventricle	intron_1_155260450_155260537	NA	-6.76562	-0.271438	1.32739e-11	0.0124319	1	1	1
1223dbdba9314a0e8427a519ff524ef9	z008	Heart_Atrial_Appendage	intron_1_155260659_155261657	NA	6.76562	0.0932398	1.32739e-11	0.11167	1	1	1
1223dbdba9314a0e8427a519ff524ef9	z008	Heart_Atrial_Appendage	intron_1_155260450_155262086	NA	-6.76562	-0.228546	1.32739e-11	0.0185863	1	1	1
1223dbdba9314a0e8427a519ff524ef9	z008	Heart_Left_Ventricle	intron_1_155260659_155262086	SCAMP3	-6.76562	-0.0582414	1.32739e-11	0.270033	1	1	1
1223dbdba9314a0e8427a519ff524ef9	z008	Heart_Atrial_Appendage	intron_1_155260450_155260537	NA	-6.76562	-0.24873	1.32739e-11	0.0156922	1	1	1
1223dbdba9314a0e8427a519ff524ef9	z008	Heart_Atrial_Appendage	intron_1_155256791_155257285	SCAMP3	6.76129	0.397686	1.36773e-11	0.00612644	1	1	1
1223dbdba9314a0e8427a519ff524ef9	z008	Heart_Left_Ventricle	intron_1_155257657_155258826	NA	-6.76129	-0.564462	1.36773e-11	0.00286919	1	1	1
1223dbdba9314a0e8427a519ff524ef9	z008	Heart_Left_Ventricle	intron_1_155260659_155261657	NA	6.76054	0.111758	1.37474e-11	0.0732271	2	2	2
1223dbdba9314a0e8427a519ff524ef9	z008	Heart_Atrial_Appendage	intron_1_155261734_155262086	NA	6.75962	0.111992	1.38357e-11	0.077145	1	1	1
1223dbdba9314a0e8427a519ff524ef9	z008	Heart_Left_Ventricle	intron_1_155261734_155262086	NA	6.75962	0.135808	1.38357e-11	0.049496	1	1	1
1223dbdba9314a0e8427a519ff524ef9	z008	Heart_Left_Ventricle	intron_1_155260450_155262086	NA	-6.75528	-0.203763	1.42561e-11	0.0205836	1	1	1
1223dbdba9314a0e8427a519ff524ef9	z008	Heart_Left_Ventricle	intron_1_155265954_155266729	CLK2	-6.73422	-26.6067	1.64816e-11	1.27979e-06	1	1	1
1223dbdba9314a0e8427a519ff524ef9	z008	Heart_Atrial_Appendage	intron_1_155265954_155266729	CLK2	-6.73422	-32.2633	1.64816e-11	9.22492e-07	1	1	1
4cabb5a7c634442d9b09b752523428a8	z014	Heart_Atrial_Appendage	intron_5_64971812_65018159	CWC27	6.72986	0.0946078	1.69824e-11	0.109351	1	1	1
4cabb5a7c634442d9b09b752523428a8	z014	Heart_Atrial_Appendage	intron_5_64971812_64977135	CWC27	-6.68388	-0.959331	2.32693e-11	0.00104831	2	2	2
38bd60d13e0545989c208fdec0e47625	z014	Heart_Atrial_Appendage	intron_1_155319688_155320409	FDPS	6.62005	0.0479132	3.59075e-11	0.392619	2	2	2
6fdf62e528584c4b8f60561989e74a5a	z005	Heart_Atrial_Appendage	intron_1_155965760_155966416	ARHGEF2	-6.61467	-12.2545	3.72392e-11	6.22295e-06	1	1	1
1223dbdba9314a0e8427a519ff524ef9	z008	Heart_Atrial_Appendage	intron_1_155264774_155265860	CLK2	-6.61058	-5.15563	3.82825e-11	3.52805e-05	1	1	1
1223dbdba9314a0e8427a519ff524ef9	z008	Heart_Left_Ventricle	intron_1_155264774_155265860	CLK2	-6.61058	-9.93873	3.82825e-11	8.96374e-06	1	1	1
1223dbdba9314a0e8427a519ff524ef9	z008	Heart_Atrial_Appendage	intron_1_155264774_155268010	CLK2	6.61058	18.9917	3.82825e-11	2.59999e-06	1	1	1
459ae0e3b05e4b70b6e44b9ea092e2c8	z013	Heart_Atrial_Appendage	intron_4_119528789_119550379	RP11-33B1.1	6.56188	0.0851573	5.31337e-11	0.112843	2	2	2
6fdf62e528584c4b8f60561989e74a5a	z005	Heart_Atrial_Appendage	intron_1_155969300_155983107	ARHGEF2	6.52587	0.83131	6.76082e-11	0.0013165	1	1	1
11c2e2c1e98941c492e4e86c81c4b01a	z012	Heart_Left_Ventricle	intron_2_178477213_178478279	FKBP7	-6.52207	-0.278774	6.93426e-11	0.0108784	1	1	1
9986a68a0c0240d2bb2979c116240a67	z006	Heart_Atrial_Appendage	intron_17_45987095_45991460	MAPT	6.5031	0.0828113	7.86822e-11	0.123451	2	2	2
9986a68a0c0240d2bb2979c116240a67	z007	Heart_Atrial_Appendage	intron_1_153670230_153670918	ILF2	-6.42682	-167.05	1.30297e-10	2.90541e-08	2	2	2
459ae0e3b05e4b70b6e44b9ea092e2c8	z013	Heart_Left_Ventricle	intron_4_119512970_119528740	RP11-33B1.1	6.40496	0.0560079	1.50408e-10	0.2727	2	2	2
f6e69f817a1344e891f57ecd9c14ffff	z012	Heart_Atrial_Appendage	intron_12_114366391_114385476	TBX5	6.39053	0.162112	1.6531e-10	0.0324733	1	1	1
f6e69f817a1344e891f57ecd9c14ffff	z012	Heart_Atrial_Appendage	intron_12_114366391_114366976	NA	-6.39053	-0.187319	1.6531e-10	0.0243219	1	1	1
f6e69f817a1344e891f57ecd9c14ffff	z012	Heart_Atrial_Appendage	intron_12_114367028_114367500	NA	-6.39053	-0.180517	1.6531e-10	0.0261893	1	1	1
f6e69f817a1344e891f57ecd9c14ffff	z012	Heart_Left_Ventricle	intron_12_114366391_114385476	TBX5	6.39053	189956	1.6531e-10	2.26148e-14	1	1	1
0adf02a8e34a4c71bca99e1c8af64654	z004	Heart_Atrial_Appendage	intron_16_4208104_4242007	SRL	6.38265	0.028854	1.74047e-10	1.01781	3	3	3
459ae0e3b05e4b70b6e44b9ea092e2c8	z013	Heart_Atrial_Appendage	intron_4_119512970_119528740	RP11-33B1.1	6.37091	0.0439851	1.87908e-10	0.404398	2	2	2
1223dbdba9314a0e8427a519ff524ef9	z006	Heart_Atrial_Appendage	intron_1_155257386_155257498	NA	-6.36559	-2.62948	1.94536e-10	0.000117344	1	1	1
1223dbdba9314a0e8427a519ff524ef9	z008	Heart_Left_Ventricle	intron_1_155248473_155250276	FAM189B	-6.33464	-21.3856	2.37903e-10	1.7616e-06	1	1	1
4cabb5a7c634442d9b09b752523428a8	z004	Heart_Left_Ventricle	intron_17_16326905_16342573	PIGL	-6.32808	-0.557389	2.48232e-10	0.00266356	2	2	2
9986a68a0c0240d2bb2979c116240a67	z005	Heart_Left_Ventricle	intron_1_155061489_155061904	ADAM15	-6.32356	-0.0469631	2.55599e-10	0.351576	2	2	2
4cabb5a7c634442d9b09b752523428a8	z004	Heart_Atrial_Appendage	intron_17_16326905_16347545	PIGL	6.3233	0.538211	2.56036e-10	0.00288373	1	1	1
4cabb5a7c634442d9b09b752523428a8	z004	Heart_Left_Ventricle	intron_17_16326905_16347545	PIGL	6.3233	0.588396	2.56036e-10	0.00238663	1	1	1
1223dbdba9314a0e8427a519ff524ef9	z008	Heart_Left_Ventricle	intron_1_155251601_155251733	FAM189B	6.31002	11.413	2.78997e-10	6.12607e-06	1	1	1
a2fd68691ffc4e74a1fb8ab7776a279f	z004	Heart_Left_Ventricle	intron_1_155611355_155611549	MSTO1	-6.27887	-0.0859338	3.41036e-10	0.0985864	1	1	1
a2fd68691ffc4e74a1fb8ab7776a279f	z004	Heart_Atrial_Appendage	intron_1_155611108_155611216	MSTO1	6.27887	0.153075	3.41036e-10	0.0346612	1	1	1
a2fd68691ffc4e74a1fb8ab7776a279f	z004	Heart_Atrial_Appendage	intron_1_155611355_155611549	MSTO1	-6.27887	-0.0669641	3.41036e-10	0.181122	1	1	1
a2fd68691ffc4e74a1fb8ab7776a279f	z004	Heart_Left_Ventricle	intron_1_155611108_155611216	MSTO1	6.27887	0.306859	3.41036e-10	0.00773157	1	1	1
6fdf62e528584c4b8f60561989e74a5a	z000	Heart_Atrial_Appendage	intron_11_67392078_67392161	NA	-6.26432	-3.28462	3.74455e-10	9.4543e-05	1	1	1
38bd60d13e0545989c208fdec0e47625	z014	Heart_Left_Ventricle	intron_1_155319688_155319794	FDPS	-6.25872	-0.13035	3.88159e-10	0.0465532	2	2	2
38bd60d13e0545989c208fdec0e47625	z014	Heart_Atrial_Appendage	intron_1_155319928_155320409	NA	6.25531	0.645949	3.96734e-10	0.00194391	1	1	1
38bd60d13e0545989c208fdec0e47625	z014	Heart_Atrial_Appendage	intron_1_155318291_155319611	NA	-6.25531	-0.167149	3.96734e-10	0.0290313	1	1	1
38bd60d13e0545989c208fdec0e47625	z014	Heart_Left_Ventricle	intron_1_155318291_155319611	NA	-6.25531	-0.196638	3.96734e-10	0.0204375	1	1	1
38bd60d13e0545989c208fdec0e47625	z014	Heart_Atrial_Appendage	intron_1_155319688_155319794	FDPS	-6.25531	-0.0802769	3.96734e-10	0.125861	1	1	1
eb2fb11d244f476189091fc23530da04	z014	Heart_Left_Ventricle	intron_10_73837511_73839539	NA	6.25365	0.211957	4.00959e-10	0.0156667	1	1	1
eb2fb11d244f476189091fc23530da04	z014	Heart_Atrial_Appendage	intron_10_73837511_73842169	CAMK2G	-6.25365	-0.17494	4.00959e-10	0.0235788	1	1	1
eb2fb11d244f476189091fc23530da04	z014	Heart_Left_Ventricle	intron_10_73837511_73842169	CAMK2G	-6.25365	-0.162588	4.00959e-10	0.0266254	1	1	1
eb2fb11d244f476189091fc23530da04	z014	Heart_Atrial_Appendage	intron_10_73837511_73839539	NA	6.25365	0.221929	4.00959e-10	0.0146512	1	1	1
38bd60d13e0545989c208fdec0e47625	z009	Heart_Left_Ventricle	intron_17_46923221_46929520	GOSR2	6.24268	0.22535	4.30131e-10	0.0154447	1	1	1
38bd60d13e0545989c208fdec0e47625	z009	Heart_Left_Ventricle	intron_17_46923269_46929520	NA	-6.24268	-0.161829	4.30131e-10	0.0299489	1	1	1
eb2fb11d244f476189091fc23530da04	z007	Heart_Atrial_Appendage	intron_10_73800194_73800296	ZSWIM8	6.23746	5.63441	4.44734e-10	2.4408e-05	1	1	1
eb2fb11d244f476189091fc23530da04	z007	Heart_Atrial_Appendage	intron_10_73800170_73800296	ZSWIM8	-6.23746	-3.87314	4.44734e-10	5.16537e-05	1	1	1
38bd60d13e0545989c208fdec0e47625	z009	Heart_Atrial_Appendage	intron_17_46932199_46935029	GOSR2	-6.20289	-0.253394	5.5437e-10	0.0123399	1	1	1
a2fd68691ffc4e74a1fb8ab7776a279f	z004	Heart_Atrial_Appendage	intron_1_155679512_155688071	YY1AP1	6.19905	0.191813	5.68067e-10	0.0215264	1	1	1
a2fd68691ffc4e74a1fb8ab7776a279f	z004	Heart_Atrial_Appendage	intron_1_155680456_155688071	NA	-6.19905	-0.445775	5.68067e-10	0.00398563	1	1	1
a2fd68691ffc4e74a1fb8ab7776a279f	z004	Heart_Atrial_Appendage	intron_1_155679512_155680416	YY1AP1	-6.19905	-0.210014	5.68067e-10	0.0179569	1	1	1
a2fd68691ffc4e74a1fb8ab7776a279f	z004	Heart_Left_Ventricle	intron_1_155680456_155688071	NA	-6.19905	-0.471608	5.68067e-10	0.00319195	1	1	1
38bd60d13e0545989c208fdec0e47625	z009	Heart_Atrial_Appendage	intron_17_46923221_46929524	GOSR2	-6.19866	-0.637177	5.69452e-10	0.00193655	2	2	2
a2fd68691ffc4e74a1fb8ab7776a279f	z004	Heart_Left_Ventricle	intron_1_155661423_155670320	YY1AP1	-6.19843	-255.002	5.70295e-10	1.09177e-08	1	1	1
38bd60d13e0545989c208fdec0e47625	z009	Heart_Atrial_Appendage	intron_17_46923221_46929520	GOSR2	6.19814	0.213007	5.71348e-10	0.0173254	1	1	1
9986a68a0c0240d2bb2979c116240a67	z005	Heart_Atrial_Appendage	intron_1_155061975_155062245	ADAM15	-6.18024	-0.0664304	6.4003e-10	0.166362	1	1	1
9986a68a0c0240d2bb2979c116240a67	z005	Heart_Atrial_Appendage	intron_1_155062117_155062245	ADAM15	-6.18024	-0.0544597	6.4003e-10	0.247535	1	1	1
9986a68a0c0240d2bb2979c116240a67	z005	Heart_Left_Ventricle	intron_1_155061975_155062245	ADAM15	-6.18024	-0.0734762	6.4003e-10	0.138607	1	1	1
9986a68a0c0240d2bb2979c116240a67	z005	Heart_Left_Ventricle	intron_1_155062117_155062245	ADAM15	-6.18024	-0.050377	6.4003e-10	0.294858	1	1	1
260c0ab253af4b7b82323d74050bc8be	z004	Heart_Atrial_Appendage	intron_11_1871412_1880087	AC051649.12	6.17524	0.262917	6.6062e-10	0.0113437	2	2	2
eb2fb11d244f476189091fc23530da04	z014	Heart_Atrial_Appendage	intron_10_73819645_73821682	CAMK2G	6.16988	0.178835	6.83439e-10	0.0233035	1	1	1
9986a68a0c0240d2bb2979c116240a67	z005	Heart_Atrial_Appendage	intron_1_155061489_155061904	ADAM15	-6.1568	-0.0406645	7.42295e-10	0.439768	2	2	2
eb2fb11d244f476189091fc23530da04	z014	Heart_Atrial_Appendage	intron_10_73817554_73821682	CAMK2G	-6.15515	-0.185246	7.50067e-10	0.0216023	1	1	1
eb2fb11d244f476189091fc23530da04	z014	Heart_Left_Ventricle	intron_10_73817554_73821682	CAMK2G	-6.15515	-0.242762	7.50067e-10	0.0125765	1	1	1
66b40a5097974f199dabc6126c289aa5	z001	Heart_Atrial_Appendage	intron_2_178523636_178531314	TTN-AS1	-6.13637	-145.162	8.44306e-10	3.37067e-08	1	1	1
38bd60d13e0545989c208fdec0e47625	z014	Heart_Atrial_Appendage	intron_1_155309965_155310043	NA	6.12681	0.188212	8.96603e-10	0.0226657	1	1	1
38bd60d13e0545989c208fdec0e47625	z014	Heart_Left_Ventricle	intron_1_155309965_155310043	NA	6.12681	0.217063	8.96603e-10	0.0166041	1	1	1
38bd60d13e0545989c208fdec0e47625	z014	Heart_Atrial_Appendage	intron_1_155309076_155310043	NA	-6.1238	-0.470902	9.13691e-10	0.00361744	1	1	1
38bd60d13e0545989c208fdec0e47625	z014	Heart_Atrial_Appendage	intron_1_155308965_155310043	FDPS	-6.1238	-0.123294	9.13691e-10	0.0527685	1	1	1
38bd60d13e0545989c208fdec0e47625	z014	Heart_Left_Ventricle	intron_1_155308965_155309789	NA	6.1238	0.330965	9.13691e-10	0.00713541	1	1	1
38bd60d13e0545989c208fdec0e47625	z014	Heart_Left_Ventricle	intron_1_155308965_155310043	FDPS	-6.1238	-0.134764	9.13691e-10	0.0430366	1	1	1
38bd60d13e0545989c208fdec0e47625	z014	Heart_Atrial_Appendage	intron_1_155308965_155310064	NA	6.1238	0.286469	9.13691e-10	0.00977475	1	1	1
38bd60d13e0545989c208fdec0e47625	z014	Heart_Atrial_Appendage	intron_1_155309076_155310064	NA	6.1238	0.343532	9.13691e-10	0.00679717	1	1	1
38bd60d13e0545989c208fdec0e47625	z014	Heart_Atrial_Appendage	intron_1_155308965_155309789	NA	6.1238	0.33848	9.13691e-10	0.0070016	1	1	1
9986a68a0c0240d2bb2979c116240a67	z005	Heart_Atrial_Appendage	intron_1_155061489_155062245	ADAM15	6.12191	0.149681	9.24576e-10	0.032153	2	2	2
9986a68a0c0240d2bb2979c116240a67	z007	Heart_Atrial_Appendage	intron_1_153626533_153626951	S100A13	6.11855	0.125847	9.44279e-10	0.0482901	1	1	1
38bd60d13e0545989c208fdec0e47625	z009	Heart_Atrial_Appendage	intron_17_46929584_46931099	GOSR2	6.10963	0.217673	9.9862e-10	0.0172068	1	1	1
38bd60d13e0545989c208fdec0e47625	z009	Heart_Left_Ventricle	intron_17_46929584_46931102	GOSR2	6.10963	5.91063	9.9862e-10	2.27311e-05	1	1	1
38bd60d13e0545989c208fdec0e47625	z009	Heart_Left_Ventricle	intron_17_46929584_46931099	GOSR2	6.10963	0.242838	9.9862e-10	0.0134665	1	1	1
38bd60d13e0545989c208fdec0e47625	z009	Heart_Atrial_Appendage	intron_17_46923269_46929520	NA	-6.0917	-0.160387	1.11721e-09	0.0315411	2	2	2
66b40a5097974f199dabc6126c289aa5	z001	Heart_Left_Ventricle	intron_2_178527307_178528274	TTN	6.06734	525.426	1.30047e-09	2.66107e-09	1	1	1
9986a68a0c0240d2bb2979c116240a67	z007	Heart_Left_Ventricle	intron_1_153628237_153631011	RP1-178F15.4	6.06137	0.194617	1.34967e-09	0.0201724	2	2	2
9986a68a0c0240d2bb2979c116240a67	z007	Heart_Left_Ventricle	intron_1_153690382_153693106	NPR1	-6.05708	-0.373863	1.38612e-09	0.00535646	1	1	1
f06cba801525497b9fd77703f87216d8	z015	Heart_Left_Ventricle	intron_17_45458439_45475100	PLEKHM1	-6.04388	-0.13999	1.50453e-09	0.0373775	1	1	1
f06cba801525497b9fd77703f87216d8	z015	Heart_Left_Ventricle	intron_17_45468593_45475100	PLEKHM1	6.03935	0.262373	1.54739e-09	0.010595	1	1	1
459ae0e3b05e4b70b6e44b9ea092e2c8	z013	Heart_Atrial_Appendage	intron_4_119512970_119519489	RP11-33B1.1	-6.03629	-0.045147	1.57701e-09	0.345897	3	3	3
9986a68a0c0240d2bb2979c116240a67	z007	Heart_Atrial_Appendage	intron_1_153627598_153631011	NA	6.00987	0.0855457	1.85674e-09	0.101756	2	2	2
4cabb5a7c634442d9b09b752523428a8	z004	Heart_Atrial_Appendage	intron_17_16342720_16347545	PIGL	-6.00567	-0.257124	1.90546e-09	0.0118942	1	1	1
f06cba801525497b9fd77703f87216d8	z004	Heart_Atrial_Appendage	intron_1_153628237_153631011	RP1-178F15.4	5.99208	0.132707	2.07171e-09	0.041292	2	2	2
66b40a5097974f199dabc6126c289aa5	z001	Heart_Atrial_Appendage	intron_2_178523636_178535732	TTN-AS1	5.98018	3.17381	2.22895e-09	6.757e-05	1	1	1
77d54a58803541819eef35f259c548a4	z006	Heart_Atrial_Appendage	intron_1_147759271_147773252	GJA5	5.96672	0.0750354	2.42076e-09	0.137231	2	2	2
1223dbdba9314a0e8427a519ff524ef9	z006	Heart_Atrial_Appendage	intron_1_155205316_155206200	THBS3	-5.95413	-0.709218	2.61457e-09	0.00112706	1	1	1
1223dbdba9314a0e8427a519ff524ef9	z006	Heart_Atrial_Appendage	intron_1_155204957_155205060	THBS3	5.95413	1.94393	2.61457e-09	0.000150019	1	1	1
1223dbdba9314a0e8427a519ff524ef9	z006	Heart_Left_Ventricle	intron_1_155204957_155205060	THBS3	5.95413	2.15029	2.61457e-09	0.000118613	1	1	1
1223dbdba9314a0e8427a519ff524ef9	z006	Heart_Left_Ventricle	intron_1_155205316_155206200	THBS3	-5.95413	-0.822004	2.61457e-09	0.00081167	1	1	1
0ac68b5e69ad40b7b8afc044216a4b35	z003	Heart_Left_Ventricle	intron_4_173699197_173701791	NA	5.93312	0.129095	2.97224e-09	0.0427358	2	2	2
4cabb5a7c634442d9b09b752523428a8	z004	Heart_Left_Ventricle	intron_3_99675721_99744897	COL8A1	-5.92052	-0.787582	3.20923e-09	0.00114715	1	1	1
0adf02a8e34a4c71bca99e1c8af64654	z004	Heart_Left_Ventricle	intron_16_4208104_4242007	SRL	5.86793	0.0602062	4.41266e-09	0.196376	1	1	1
f06cba801525497b9fd77703f87216d8	z015	Heart_Left_Ventricle	intron_17_45406083_45429623	ARHGAP27	-5.83301	-2.53344	5.44378e-09	0.000104416	1	1	1
eb2fb11d244f476189091fc23530da04	z007	Heart_Atrial_Appendage	intron_4_168925278_168926213	PALLD	5.82218	0.115444	5.80855e-09	0.0538904	3	3	3
9986a68a0c0240d2bb2979c116240a67	z005	Heart_Left_Ventricle	intron_1_155060832_155061904	NA	-5.82163	-0.0437807	5.82763e-09	0.34488	2	2	2
9986a68a0c0240d2bb2979c116240a67	z003	Heart_Left_Ventricle	intron_16_954666_970788	NA	-5.81593	-0.174923	6.02976e-09	0.0209315	1	1	1
9986a68a0c0240d2bb2979c116240a67	z013	Heart_Atrial_Appendage	intron_2_42054307_42054941	PKDCC	-5.81106	-0.207096	6.20794e-09	0.0170857	2	2	2
eb2fb11d244f476189091fc23530da04	z007	Heart_Left_Ventricle	intron_4_168925078_168925233	PALLD	5.80241	0.504229	6.53666e-09	0.00282427	2	2	2
aef945cfe519472e9b59a5e8a2909178	z008	Heart_Atrial_Appendage	intron_1_153632240_153633958	RP1-178F15.4	-5.80062	-0.520776	6.60694e-09	0.00259634	1	1	1
aef945cfe519472e9b59a5e8a2909178	z008	Heart_Left_Ventricle	intron_1_153632240_153633036	RP1-178F15.4	-5.80062	-0.481203	6.60694e-09	0.00298179	1	1	1
aef945cfe519472e9b59a5e8a2909178	z008	Heart_Left_Ventricle	intron_1_153632240_153633958	RP1-178F15.4	-5.80062	-0.637836	6.60694e-09	0.00169714	1	1	1
eb2fb11d244f476189091fc23530da04	z012	Heart_Atrial_Appendage	intron_17_47072559_47099835	NA	-5.79583	-0.104911	6.79857e-09	0.0626875	2	2	2
aef945cfe519472e9b59a5e8a2909178	z008	Heart_Atrial_Appendage	intron_1_153638448_153642243	CHTOP	-5.78539	-0.765293	7.23435e-09	0.00120179	1	1	1
aef945cfe519472e9b59a5e8a2909178	z008	Heart_Atrial_Appendage	intron_1_153642429_153645064	CHTOP	-5.78388	-0.540211	7.29961e-09	0.002408	1	1	1
aef945cfe519472e9b59a5e8a2909178	z008	Heart_Left_Ventricle	intron_1_153636653_153638295	NA	-5.77315	-9.26488	7.78036e-09	7.93993e-06	1	1	1
eb2fb11d244f476189091fc23530da04	z007	Heart_Left_Ventricle	intron_4_168925278_168926213	PALLD	5.77054	0.365865	7.90185e-09	0.00530271	2	2	2
eb2fb11d244f476189091fc23530da04	z007	Heart_Left_Ventricle	intron_4_168925078_168926213	PALLD	-5.76752	-0.488527	8.04442e-09	0.00298503	2	2	2
f06cba801525497b9fd77703f87216d8	z004	Heart_Atrial_Appendage	intron_1_153607692_153607999	S100A16	-5.76694	-19.1378	8.07235e-09	1.92604e-06	1	1	1
9986a68a0c0240d2bb2979c116240a67	z015	Heart_Atrial_Appendage	intron_3_158593426_158596862	NA	-5.75073	-16.5286	8.88587e-09	2.32115e-06	1	1	1
f06cba801525497b9fd77703f87216d8	z015	Heart_Left_Ventricle	intron_17_45396284_45396487	NA	-5.74945	-5.32644	8.95364e-09	2.27545e-05	1	1	1
f06cba801525497b9fd77703f87216d8	z015	Heart_Left_Ventricle	intron_17_45395849_45395983	ARHGAP27	5.74945	0.485836	8.95364e-09	0.00273503	1	1	1
9986a68a0c0240d2bb2979c116240a67	z007	Heart_Atrial_Appendage	intron_1_153627598_153628121	S100A13	5.74917	0.281261	8.96809e-09	0.00843296	1	1	1
9986a68a0c0240d2bb2979c116240a67	z007	Heart_Atrial_Appendage	intron_1_153626533_153627483	RP1-178F15.4	-5.74917	-0.101242	8.96809e-09	0.0650839	1	1	1
9986a68a0c0240d2bb2979c116240a67	z007	Heart_Left_Ventricle	intron_1_153627598_153628121	S100A13	5.74917	0.237283	8.96809e-09	0.0121966	1	1	1
9986a68a0c0240d2bb2979c116240a67	z007	Heart_Left_Ventricle	intron_1_153626533_153627483	RP1-178F15.4	-5.74917	-0.110662	8.96809e-09	0.0560762	1	1	1
9986a68a0c0240d2bb2979c116240a67	z007	Heart_Atrial_Appendage	intron_1_153626533_153627139	S100A13	5.74917	0.139525	8.96809e-09	0.0342687	1	1	1
9986a68a0c0240d2bb2979c116240a67	z007	Heart_Left_Ventricle	intron_1_153626533_153627139	S100A13	5.74917	0.158426	8.96809e-09	0.0273603	1	1	1
0adf02a8e34a4c71bca99e1c8af64654	z004	Heart_Left_Ventricle	intron_16_4204634_4206727	SRL	5.74684	0.0586264	9.09285e-09	0.202338	1	1	1
aef945cfe519472e9b59a5e8a2909178	z008	Heart_Left_Ventricle	intron_1_153634343_153636572	NA	-5.74091	-2.13351	9.41672e-09	0.000148114	1	1	1

## Sheet: pleiotropic_effects_all
p	se	chr	beta	position	n	id	rsid	ea	nea	eaf	trait	locus_name
2.5229e-61	0.0165674	10	-0.273735	75406141	31256	eqtl-a-ENSG00000122882	rs3740293	C	A	0.148728	ENSG00000122882	SYNPO2L
6.61302e-50	0.0165976	10	-0.24653	75406141	31684	eqtl-a-ENSG00000166321	rs3740293	C	A	0.148728	ENSG00000166321	SYNPO2L
1.41221e-48	0.0166012	10	0.243156	75406141	31470	eqtl-a-ENSG00000166507	rs3740293	C	A	0.148728	ENSG00000166507	SYNPO2L
8.88996e-31	0.0096	10	-0.1107	75406141	1030836	ebi-a-GCST006414	rs3740293	C	A	0.1425	Atrial fibrillation	SYNPO2L
1.55096e-25	0.0166626	10	0.174036	75406141	31684	eqtl-a-ENSG00000182180	rs3740293	C	A	0.148728	ENSG00000182180	SYNPO2L
1.15931e-24	0.0166649	10	0.170852	75406141	26196	eqtl-a-ENSG00000138286	rs3740293	C	A	0.148728	ENSG00000138286	SYNPO2L
8.31764e-24	0.0166672	10	-0.167667	75406141	14263	eqtl-a-ENSG00000156042	rs3740293	C	A	0.148728	ENSG00000156042	SYNPO2L
1.34091e-23	0.0441	10	0.4418	75406141	701343	ieu-b-38	rs3740293	C	A	0.1427	systolic blood pressure	SYNPO2L
3.00815e-23	0.0101	10	-0.1	75406141	537409	ebi-a-GCST006061	rs3740293	C	A	NA	Atrial fibrillation	SYNPO2L
1.65882e-16	0.0174	10	-0.1436	75406141	NA	finn-b-I9_AF_EXNONE	rs3740293	C	A	0.148	Atrial fibrillation and flutter (no controls excluded)	SYNPO2L
1.9002e-13	0.00299393	10	0.0220264	75406141	436419	ukb-b-20175	rs3740293	C	A	0.14126	Systolic blood pressure, automated reading	SYNPO2L
1.93419e-12	0.0253	10	0.1777	75406141	720768	ieu-b-39	rs3740293	C	A	0.1427	diastolic blood pressure	SYNPO2L
3.30598e-11	0.00356469	10	0.0236427	75406141	317754	ukb-a-360	rs3740293	C	A	0.139473	Systolic blood pressure automated reading	SYNPO2L
8.18276e-11	0.0167019	10	-0.108516	75406141	9188	eqtl-a-ENSG00000213551	rs3740293	C	A	0.148728	ENSG00000213551	SYNPO2L
1.40001e-10	0.00302591	10	-0.0194046	75406141	436424	ukb-b-18103	rs3740293	C	A	0.141262	Pulse rate, automated reading	SYNPO2L
4.51783e-10	0.0167039	10	-0.104149	75406141	8906	eqtl-a-ENSG00000244365	rs3740293	C	A	0.148728	ENSG00000244365	SYNPO2L
7.32706e-09	0.018	10	-0.1039	75406141	118755	ebi-a-GCST004296	rs3740293	C	A	NA	Atrial fibrillation	SYNPO2L
8.28591e-09	0.021	10	-0.1211	75406141	NA	finn-b-I9_AF	rs3740293	C	A	0.1469	Atrial fibrillation and flutter	SYNPO2L
1.9977e-08	0.0167082	10	0.0937715	75406141	28917	eqtl-a-ENSG00000122884	rs3740293	C	A	0.148728	ENSG00000122884	SYNPO2L
2.00198e-08	0.0034	10	-0.019	75406141	321047	ebi-a-GCST007432	rs3740293	C	A	0.1405	FEV1	SYNPO2L
3.01002e-08	0.00362687	10	-0.0200964	75406141	317756	ukb-a-3	rs3740293	C	A	0.139473	Pulse rate automated reading	SYNPO2L
5.62277e-08	0.0167094	10	0.0907388	75406141	31470	eqtl-a-ENSG00000148660	rs3740293	C	A	0.148728	ENSG00000148660	SYNPO2L
5.78802e-08	0.0115	10	-0.0623	75406141	977323	ebi-a-GCST009541	rs3740293	C	A	NA	Heart failure	SYNPO2L
8.55993e-08	0.002865	10	0.015355	75406141	472836	ieu-b-33	rs3740293	C	A	0.141212	eosinophil cell count	SYNPO2L
1.23501e-07	0.0151	10	-0.0801	75406141	NA	finn-b-CARDIAC_ARRHYTM	rs3740293	C	A	0.1473	Cardiac arrhytmias	SYNPO2L
4.70002e-07	0.000561483	10	-0.00287533	75406141	437267	ebi-a-GCST90013405	rs3740293	C	A	0.140998	Liver enzyme levels (alanine transaminase)	SYNPO2L
8.13898e-07	0.0269	10	-0.1326	75406141	NA	finn-b-I9_AF_REIMB	rs3740293	C	A	0.1477	Atrial fibrillation and flutter with reimbursement	SYNPO2L
1.69083e-06	0.00301597	10	-0.0144385	75406141	307638	ukb-a-337	rs3740293	C	A	0.139473	Forced expiratory volume in 1-second (FEV1)	SYNPO2L
1.87172e-06	0.0167134	10	0.0796711	75406141	4994	eqtl-a-ENSG00000224195	rs3740293	C	A	0.148728	ENSG00000224195	SYNPO2L
2.59998e-06	0.00298631	10	0.0140413	75406141	436424	ukb-b-7992	rs3740293	C	A	0.141262	Diastolic blood pressure, automated reading	SYNPO2L
2.90249e-06	0.0167139	10	-0.0781776	75406141	4339	eqtl-a-ENSG00000251582	rs3740293	C	A	0.148728	ENSG00000251582	SYNPO2L
4.90004e-06	0.00250663	10	-0.0114486	75406141	421986	ukb-b-19657	rs3740293	C	A	0.141024	Forced expiratory volume in 1-second (FEV1)	SYNPO2L
5.10999e-06	0.0036	10	-0.0166	75406141	321047	ebi-a-GCST007430	rs3740293	C	A	0.14	Peak expiratory flow	SYNPO2L
5.63871e-06	0.0033188	10	-0.015066	75406141	342990	ukb-d-30650_irnt	rs3740293	C	A	0.13961	Aspartate aminotransferase	SYNPO2L
9.6801e-06	0.0035	10	-0.0153	75406141	321047	ebi-a-GCST007431	rs3740293	C	A	0.14	Lung function (FEV1/FVC)	SYNPO2L
1.93598e-28	0.0028066	10	0.031047	121424815	342990	ukb-d-30650_irnt	rs375034445	AT	A	0.21316	Aspartate aminotransferase	BAG3
7.45075e-20	0.0023	10	-0.0212	121424815	450243	ebi-a-GCST90000025	rs375034445	AT	A	0.2125	Appendicular lean mass	BAG3
5.90065e-13	0.00183321	10	0.0132027	121424815	NA	ieu-b-104	rs375034445	A	AT	0.787387	HbA1C	BAG3
2.81061e-12	0.03088	10	0.21576	121424815	342990	ukb-d-30650_raw	rs375034445	AT	A	0.21316	Aspartate aminotransferase	BAG3
1.50003e-11	0.00346276	10	-0.0226931	121424815	205513	ebi-a-GCST90000026	rs375034445	AT	A	0.213586	Appendicular lean mass	BAG3
7.50067e-11	0.00313422	10	-0.0199666	121424815	244730	ebi-a-GCST90000027	rs375034445	AT	A	0.211521	Appendicular lean mass	BAG3
1.40001e-10	0.00451732	10	0.0262448	121424815	NA	met-d-XL_HDL_FC_pct	rs375034445	A	AT	0.788846	Free cholesterol to total lipids ratio in very large HDL	BAG3
1.7e-09	0.00217638	10	0.0131056	121424815	NA	ieu-b-105	rs375034445	A	AT	0.787387	FVC	BAG3
2.834e-09	0.0191	10	0.1138	121424815	21758	ebi-a-GCST90012047	rs375034445	AT	A	0.2008	Myoglobin levels	BAG3
3.38844e-09	0.0303	10	-0.1792	121424815	3301	prot-a-225	rs375034445	A	AT	0.7793	BAG family molecular chaperone regulator 3	BAG3
1.6e-08	0.00448571	10	-0.0230263	121424815	NA	met-d-L_HDL_PL	rs375034445	A	AT	0.788866	Phospholipids in large HDL	BAG3
2.99999e-08	0.004465	10	-0.0225767	121424815	NA	met-d-L_HDL_P	rs375034445	A	AT	0.788866	Concentration of large HDL particles	BAG3
3.09999e-08	0.00447269	10	-0.0226089	121424815	NA	met-d-L_HDL_L	rs375034445	A	AT	0.788866	Total lipids in large HDL	BAG3
4.60002e-08	0.00446778	10	-0.0223315	121424815	NA	met-d-L_HDL_FC	rs375034445	A	AT	0.788866	Free cholesterol in large HDL	BAG3
8.30004e-08	0.00451555	10	-0.0223303	121424815	NA	met-d-HDL_size	rs375034445	A	AT	0.788866	Average diameter for HDL particles	BAG3
1e-07	0.00451563	10	-0.0214481	121424815	NA	met-d-HDL_FC	rs375034445	A	AT	0.788866	Free cholesterol in HDL	BAG3
1.5e-07	0.00457616	10	-0.0213689	121424815	NA	met-d-HDL_L	rs375034445	A	AT	0.788866	Total lipids in HDL	BAG3
1.6e-07	0.00467961	10	-0.0224033	121424815	NA	met-d-XL_HDL_PL_pct	rs375034445	A	AT	0.788846	Phospholipids to total lipids ratio in very large HDL	BAG3
1.7e-07	0.00460642	10	-0.0216334	121424815	NA	met-d-HDL_PL	rs375034445	A	AT	0.788866	Phospholipids in HDL	BAG3
1.79999e-07	0.00448994	10	-0.0215457	121424815	NA	met-d-L_HDL_C	rs375034445	A	AT	0.788866	Cholesterol in large HDL	BAG3
3.29997e-07	0.00450239	10	-0.0211951	121424815	NA	met-d-L_HDL_CE	rs375034445	A	AT	0.788866	Cholesteryl esters in large HDL	BAG3
6.1e-07	0.00458187	10	-0.0213582	121424815	NA	met-d-XL_HDL_PL	rs375034445	A	AT	0.788866	Phospholipids in very large HDL	BAG3
6.29999e-07	0.00455211	10	-0.020371	121424815	NA	met-d-HDL_C	rs375034445	A	AT	0.788866	HDL cholesterol	BAG3
1.40001e-06	0.0045751	10	-0.019842	121424815	NA	met-d-HDL_CE	rs375034445	A	AT	0.788866	Cholesteryl esters in HDL	BAG3
1.5e-06	0.00463726	10	-0.0200869	121424815	NA	met-d-M_HDL_FC	rs375034445	A	AT	0.788866	Free cholesterol in medium HDL	BAG3
1.6e-06	0.00458114	10	-0.0206892	121424815	NA	met-d-XL_HDL_L	rs375034445	A	AT	0.788866	Total lipids in very large HDL	BAG3
2.39999e-06	0.00458813	10	-0.0201688	121424815	NA	met-d-XL_HDL_P	rs375034445	A	AT	0.788866	Concentration of very large HDL particles	BAG3
2.80001e-06	0.00456677	10	-0.0200776	121424815	NA	met-d-XL_HDL_CE	rs375034445	A	AT	0.788866	Cholesteryl esters in very large HDL	BAG3
2.99999e-06	0.0046633	10	-0.019614	121424815	NA	met-d-ApoA1	rs375034445	A	AT	0.788866	Apolipoprotein A1	BAG3
4.09996e-06	0.00451968	10	-0.019118	121424815	NA	met-d-M_HDL_FC_pct	rs375034445	A	AT	0.788866	Free cholesterol to total lipids ratio in medium HDL	BAG3
4.60002e-06	0.00469404	10	-0.0193784	121424815	NA	met-d-M_HDL_P	rs375034445	A	AT	0.788866	Concentration of medium HDL particles	BAG3
6.01603e-06	0.002792	10	0.012636	121424815	315133	ukb-d-30760_irnt	rs375034445	AT	A	0.21348	HDL cholesterol	BAG3
8.09991e-06	0.00472998	10	-0.0190842	121424815	NA	met-d-M_HDL_L	rs375034445	A	AT	0.788866	Total lipids in medium HDL	BAG3
8.19993e-06	0.00486558	10	0.0196708	121424815	NA	met-d-XL_HDL_C_pct	rs375034445	A	AT	0.788846	Cholesterol to total lipids ratio in very large HDL	BAG3
8.60003e-06	0.00468895	10	-0.0187912	121424815	NA	met-d-M_HDL_C	rs375034445	A	AT	0.788866	Cholesterol in medium HDL	BAG3
9.49992e-06	0.00459801	10	-0.019134	121424815	NA	met-d-XL_HDL_C	rs375034445	A	AT	0.788866	Cholesterol in very large HDL	BAG3
8.19974e-62	0.00211314	11	-0.0372405	27354942	426824	ebi-a-GCST006979	rs10835164	T	C	0.254802	Heel bone mineral density	CCDC34*
9.20026e-40	0.00293054	11	-0.0386728	27354942	265753	ukb-b-20124	rs10835164	T	C	0.255431	Heel bone mineral density (BMD) T-score, automated	CCDC34*
9.20026e-40	0.00293056	11	-0.0386724	27354942	265753	ukb-b-19234	rs10835164	T	C	0.255431	Heel quantitative ultrasound index (QUI), direct entry	CCDC34*
2.19989e-39	0.00293003	11	-0.0384774	27354942	265627	ukb-b-8875	rs10835164	T	C	0.255419	Heel bone mineral density (BMD)	CCDC34*
1.80011e-29	0.00289174	11	-0.0325967	27354942	265737	ukb-b-15851	rs10835164	T	C	0.255432	Heel Broadband ultrasound attenuation, direct entry	CCDC34*
1.03681e-28	0.00357769	11	-0.0397796	27354942	194398	ukb-a-500	rs10835164	T	C	0.254246	Heel bone mineral density (BMD) T-score automated	CCDC34*
7.70016e-22	0.00393318	11	-0.0377727	27354942	146093	ukb-b-4657	rs10835164	T	C	0.257036	Heel bone mineral density (BMD) (right)	CCDC34*
1.50003e-21	0.0039328	11	-0.0374986	27354942	146181	ukb-b-20032	rs10835164	T	C	0.257032	Heel bone mineral density (BMD) T-score, automated (right)	CCDC34*
1.50003e-21	0.00393281	11	-0.0374978	27354942	146181	ukb-b-5463	rs10835164	T	C	0.257032	Heel quantitative ultrasound index (QUI), direct entry (right)	CCDC34*
2.29985e-20	0.00395134	11	-0.0365351	27354942	146139	ukb-b-1096	rs10835164	T	C	0.256972	Heel bone mineral density (BMD) (left)	CCDC34*
3.29989e-20	0.00395251	11	-0.0363963	27354942	146226	ukb-b-15730	rs10835164	T	C	0.256963	Heel bone mineral density (BMD) T-score, automated (left)	CCDC34*
3.29989e-20	0.00395251	11	-0.0363964	27354942	146226	ukb-b-845	rs10835164	T	C	0.256963	Heel quantitative ultrasound index (QUI), direct entry (left)	CCDC34*
5.40008e-20	0.00384155	11	-0.0342133	27354942	142487	ebi-a-GCST006288	rs10835164	T	C	0.256119	Heel bone mineral density	CCDC34*
4.13809e-15	0.00473782	11	-0.0372006	27354942	106251	ukb-a-362	rs10835164	T	C	0.254246	Heel bone mineral density (BMD) T-score automated (right)	CCDC34*
1.10002e-14	0.00386686	11	-0.0298595	27354942	146171	ukb-b-6027	rs10835164	T	C	0.257033	Heel broadband ultrasound attenuation (right)	CCDC34*
5.90065e-14	0.00389071	11	-0.0292237	27354942	146218	ukb-b-5447	rs10835164	T	C	0.25696	Heel broadband ultrasound attenuation (left)	CCDC34*
1.43781e-13	0.00476946	11	-0.0352642	27354942	106254	ukb-a-361	rs10835164	T	C	0.254246	Heel bone mineral density (BMD) T-score automated (left)	CCDC34*
4.24326e-12	0.0065	11	-0.0448	27354942	56284	ebi-a-GCST005348	rs10835164	T	C	0.2671	Total body bone mineral density	CCDC34*
7.88624e-10	0.0134762	11	-0.0828396	27354942	31528	eqtl-a-ENSG00000148943	rs10835164	T	C	0.264485	ENSG00000148943	CCDC34*
8.66303e-08	0.0123	11	-0.0658	27354942	18805	ebi-a-GCST005350	rs10835164	T	C	0.2673	Total body bone mineral density (age 45-60)	CCDC34*
9.54993e-07	0.0086	11	0.042	27354942	7916	ubm-a-2746	rs10835164	T	C	0.25336	DKTatlas lh WhiteSurfArea area	CCDC34*
2.63027e-06	0.0085	11	0.0401	27354942	7916	ubm-a-2852	rs10835164	T	C	0.25336	DKTatlas rh WhiteSurfArea area	CCDC34*
3.89996e-06	0.00774881	11	-0.0357885	27354942	40613	ukb-b-17848	rs10835164	T	C	0.255055	Heel quantitative ultrasound index (QUI), manual entry	CCDC34*
4.93197e-06	0.0112	11	-0.0509	27354942	22504	ebi-a-GCST005349	rs10835164	T	C	0.2595	Total body bone mineral density (age over 60)	CCDC34*
6.1e-06	0.00773935	11	-0.0350095	27354942	40613	ukb-b-11364	rs10835164	T	C	0.255055	Heel bone mineral density (BMD), manual entry	CCDC34*
6.49995e-06	0.00172219	11	-0.0077642	27354942	461536	ukb-b-16881	rs10835164	T	C	0.255904	Sitting height	CCDC34*
3.27341e-310	0.0114486	11	-0.469518	1887068	23658	eqtl-a-ENSG00000130595	rs569550	G	T	0.407725	ENSG00000130595	KCNQ1
7.19946e-35	0.000923887	11	0.0113813	1887068	462933	ukb-b-14057	rs569550	G	T	0.387964	Non-cancer illness code, self-reported: hypertension	KCNQ1
6.4998e-34	0.000936721	11	0.0113711	1887068	461880	ukb-b-14177	rs569550	G	T	0.387952	Vascular/heart problems diagnosed by doctor: High blood pressure	KCNQ1
6.30231e-33	0.0063	11	-0.0757	1887068	228951	ieu-a-1126	rs569550	G	T	0.402	Breast cancer (Combined Oncoarray; iCOGS; GWAS meta analysis)	KCNQ1
6.30231e-33	0.0063	11	-0.0757	1887068	139274	ebi-a-GCST004988	rs569550	G	T	0.402	Breast cancer	KCNQ1
4.00037e-30	0.00213535	11	0.0243522	1887068	436419	ukb-b-20175	rs569550	G	T	0.38795	Systolic blood pressure, automated reading	KCNQ1
7.50067e-29	0.000962537	11	-0.0107284	1887068	461880	ukb-b-13352	rs569550	G	T	0.387952	Vascular/heart problems diagnosed by doctor: None of the above	KCNQ1
9.9243e-26	0.0075	11	-0.0791	1887068	175475	ieu-a-1127	rs569550	G	T	0.4024	ER+ Breast cancer (Combined Oncoarray; iCOGS; GWAS meta analysis)	KCNQ1
8.49963e-24	0.000490681	11	0.00493537	1887068	462933	ukb-b-18799	rs569550	G	T	0.387964	Treatment/medication code: bendroflumethiazide	KCNQ1
3.27341e-23	0.0120695	11	0.119779	1887068	18583	eqtl-a-ENSG00000130598	rs569550	G	T	0.407725	ENSG00000130598	KCNQ1
3.99669e-23	0.00109683	11	0.0108639	1887068	337159	ukb-a-61	rs569550	G	T	0.388291	Non-cancer illness code self-reported: hypertension	KCNQ1
7.49376e-23	0.00111201	11	0.0109441	1887068	336683	ukb-a-437	rs569550	G	T	0.388291	Vascular/heart problems diagnosed by doctor: High blood pressure	KCNQ1
1.59993e-22	0.00109618	11	0.0107027	1887068	249710	ukb-b-18009	rs569550	G	T	0.388284	Medication for cholesterol, blood pressure, diabetes, or take exogenous hormones: Blood pressure medication	KCNQ1
3.22924e-22	0.00253147	11	0.0245393	1887068	317754	ukb-a-360	rs569550	G	T	0.388291	Systolic blood pressure automated reading	KCNQ1
1.09572e-19	0.00114205	11	-0.0103693	1887068	336683	ukb-a-435	rs569550	G	T	0.388291	Vascular/heart problems diagnosed by doctor: None of the above	KCNQ1
1.6592e-16	0.00130411	11	0.0107527	1887068	180203	ukb-a-450	rs569550	G	T	0.388291	Medication for cholesterol blood pressure diabetes or take exogenous hormones: Blood pressure medication	KCNQ1
3.61826e-16	0.000579644	11	0.00472475	1887068	337159	ukb-a-193	rs569550	G	T	0.388291	Treatment/medication code: bendroflumethiazide	KCNQ1
1.29987e-15	0.00982862	11	-0.0786112	1887068	33832	ieu-a-1168	rs569550	G	T	0.402596	Breast cancer (GWAS)	KCNQ1
1.50003e-15	0.000420525	11	0.00335397	1887068	462933	ukb-b-9207	rs569550	G	T	0.387964	Treatment/medication code: amlodipine	KCNQ1
4.19662e-15	0.00995	11	-0.07811	1887068	89677	ieu-a-1130	rs569550	G	T	0.402767	Breast cancer (iCOGS)	KCNQ1
6.18301e-15	0.01	11	-0.0777	1887068	89677	ieu-a-1162	rs569550	G	T	0.4038	Breast cancer (iCOGS)	KCNQ1
8.49963e-15	0.00136488	11	0.0105914	1887068	209638	ukb-b-14395	rs569550	G	T	0.387642	Medication for cholesterol, blood pressure or diabetes: Blood pressure medication	KCNQ1
1.5506e-14	0.00919	11	-0.07064	1887068	106776	ieu-a-1129	rs569550	G	T	0.403	Breast cancer (Oncoarray)	KCNQ1
2.29985e-14	0.00213058	11	0.0162659	1887068	436424	ukb-b-7992	rs569550	G	T	0.387951	Diastolic blood pressure, automated reading	KCNQ1
1.00832e-13	0.0120879	11	0.0899312	1887068	10067	eqtl-a-ENSG00000226416	rs569550	G	T	0.407725	ENSG00000226416	KCNQ1
3.6425e-13	0.01034	11	-0.07518	1887068	83691	ieu-a-1132	rs569550	G	T	0.40298	ER+ Breast cancer (Oncoarray)	KCNQ1
4.15911e-12	0.000493975	11	0.00342419	1887068	337159	ukb-a-150	rs569550	G	T	0.388291	Treatment/medication code: amlodipine	KCNQ1
4.25991e-12	0.0117	11	-0.0811	1887068	69970	ieu-a-1161	rs569550	G	T	0.4038	ER+ Breast cancer (iCOGS)	KCNQ1
7.26106e-12	0.01175	11	-0.08055	1887068	69970	ieu-a-1133	rs569550	G	T	0.40271	ER+ Breast cancer (iCOGS)	KCNQ1
7.29962e-12	0.0117543	11	-0.0805453	1887068	22286	ieu-a-1167	rs569550	G	T	0.402596	ER+ Breast cancer (GWAS)	KCNQ1
1.07795e-11	0.004867	11	-0.03308	1887068	NA	bbj-a-29	rs569550	G	T	0.7746	Potassium	KCNQ1
2.19989e-11	0.00102538	11	0.00686533	1887068	426391	ukb-b-18167	rs569550	G	T	0.387963	Illnesses of mother: High blood pressure	KCNQ1
3.46418e-11	0.0092	11	0.0612	1887068	NA	finn-b-I9_HYPTENS_EXNONE	rs569550	G	T	0.4199	Hypertension (no controls excluded)	KCNQ1
3.7627e-11	0.0092	11	0.0611	1887068	NA	finn-b-FG_HYPERTENSION	rs569550	G	T	0.4199	Hypertensive diseases (excluding secondary)	KCNQ1
3.7627e-11	0.0092	11	0.0611	1887068	NA	finn-b-I9_HYPERTENSION	rs569550	G	T	0.4199	Hypertensive diseases	KCNQ1
3.93822e-11	0.0092	11	0.061	1887068	NA	finn-b-I9_HYPTENS	rs569550	G	T	0.4199	Hypertension	KCNQ1
1.09999e-10	0.00317862	11	-0.0205111	1887068	146226	ukb-b-2122	rs569550	G	T	0.387557	Ankle spacing width (left)	KCNQ1
7.23519e-10	0.002533	11	0.0156059	1887068	317756	ukb-a-359	rs569550	G	T	0.388291	Diastolic blood pressure automated reading	KCNQ1
1.39656e-09	0.00160016	11	0.00969099	1887068	154702	ukb-a-490	rs569550	G	T	0.388291	Medication for cholesterol blood pressure or diabetes: Blood pressure medication	KCNQ1
1.89998e-09	0.000224979	11	0.00135209	1887068	462933	ukb-b-8668	rs569550	G	T	0.387964	Treatment/medication code: doxazosin	KCNQ1
2.1e-09	0.000982246	11	0.00588181	1887068	364661	ukb-b-8746	rs569550	G	T	0.387552	Illnesses of siblings: High blood pressure	KCNQ1
2.5e-09	0.0013455	11	-0.00802405	1887068	249710	ukb-b-20379	rs569550	G	T	0.388284	Medication for cholesterol, blood pressure, diabetes, or take exogenous hormones: None of the above	KCNQ1
5.15597e-09	0.004799	11	0.02804	1887068	NA	bbj-a-37	rs569550	G	T	0.7746	Mean arterial pressure	KCNQ1
6.29999e-09	0.000685561	11	0.00398208	1887068	463010	ukb-b-12493	rs569550	G	T	0.387967	Diagnoses - secondary ICD10: I10 Essential (primary) hypertension	KCNQ1
1e-08	0.00145332	11	-0.00832371	1887068	454850	ukb-b-19379	rs569550	G	T	0.388019	Impedance of arm (left)	KCNQ1
1.09999e-08	0.00232693	11	-0.0133129	1887068	265753	ukb-b-4080	rs569550	G	T	0.388471	Ankle spacing width	KCNQ1
1.5e-08	0.000254046	11	0.00143721	1887068	462933	ukb-b-13488	rs569550	G	T	0.387964	Treatment/medication code: perindopril	KCNQ1
1.56498e-08	0.004762	11	0.02693	1887068	NA	bbj-a-52	rs569550	G	T	0.7746	Systolic blood pressure	KCNQ1
1.91386e-08	0.000264694	11	0.00148751	1887068	337159	ukb-a-149	rs569550	G	T	0.388291	Treatment/medication code: doxazosin	KCNQ1
2.1e-08	0.000382571	11	-0.00214514	1887068	462933	ukb-b-10827	rs569550	G	T	0.387964	Operation code: lumpectomy	KCNQ1
2.8387e-08	0.00119478	11	0.00663251	1887068	308780	ukb-a-215	rs569550	G	T	0.388291	Illnesses of mother: High blood pressure	KCNQ1
2.90001e-08	0.00321723	11	-0.0178566	1887068	146181	ukb-b-8607	rs569550	G	T	0.38759	Ankle spacing width (right)	KCNQ1
2.99799e-08	0.0179	11	-0.0992	1887068	NA	finn-b-C3_BREAST_EXALLC	rs569550	G	T	0.4215	Malignant neoplasm of breast (all cancers excluded)	KCNQ1
5.89997e-08	0.00155942	11	-0.00845543	1887068	454840	ukb-b-19921	rs569550	G	T	0.388015	Impedance of whole body	KCNQ1
9.20704e-08	0.0175	11	-0.0934	1887068	NA	finn-b-C3_BREAST	rs569550	G	T	0.421	Malignant neoplasm of breast	KCNQ1
1.031e-07	0.004764	11	0.02535	1887068	NA	bbj-a-17	rs569550	G	T	0.7746	Diastolic blood pressure	KCNQ1
1.36848e-07	0.00113973	11	0.00600587	1887068	259921	ukb-a-222	rs569550	G	T	0.388291	Illnesses of siblings: High blood pressure	KCNQ1
1.79399e-07	0.0084	11	0.0439	1887068	NA	finn-b-RX_ANTIHYP	rs569550	G	T	0.4199	Antihypertensive medication - note that there are other indications	KCNQ1
1.87837e-07	0.00158919	11	-0.00828156	1887068	180203	ukb-a-449	rs569550	G	T	0.388291	Medication for cholesterol blood pressure diabetes or take exogenous hormones: None of the above	KCNQ1
1.96011e-07	0.000297626	11	0.00154861	1887068	337159	ukb-a-162	rs569550	G	T	0.388291	Treatment/medication code: perindopril	KCNQ1
2.006e-07	0.0099	11	0.0517	1887068	NA	finn-b-I9_HYPTENSESS	rs569550	G	T	0.4191	Hypertension, essential	KCNQ1
2.40802e-07	0.000386849	11	-0.001998	1887068	361194	ukb-d-C3_BREAST_3	rs569550	G	T	0.387611	Malignant neoplasm of breast	KCNQ1
3.80873e-07	0.00176599	11	-0.00896838	1887068	331292	ukb-a-273	rs569550	G	T	0.388291	Impedance of arm (left)	KCNQ1
4.19199e-07	0.0189	11	-0.0957	1887068	NA	finn-b-C3_BREAST_HER2NEG_EXALLC	rs569550	G	T	0.4218	"Malignant neoplasm of breast, HER2-negative" (all cancers excluded)	KCNQ1
5.69994e-07	0.001995	11	-0.009985	1887068	562259	ebi-a-GCST90002304	rs569550	G	T	0.389017	Hematocrit	KCNQ1
5.89997e-07	0.00041215	11	0.00205826	1887068	462933	ukb-b-11632	rs569550	G	T	0.387964	Treatment/medication code: atenolol	KCNQ1
6.90001e-07	0.00144815	11	-0.00718864	1887068	454826	ukb-b-7859	rs569550	G	T	0.388018	Impedance of arm (right)	KCNQ1
1.29999e-06	0.0010969	11	-0.00530752	1887068	425729	ukb-b-10454	rs569550	G	T	0.387891	Illnesses of mother: None of the above (group 1)	KCNQ1
1.61202e-06	0.0183	11	-0.0876	1887068	32498	ieu-a-1131	rs569550	G	T	0.3955	Breast cancer (GWAS)	KCNQ1
1.88001e-06	0.0185	11	-0.0881	1887068	NA	finn-b-C3_BREAST_HER2NEG	rs569550	G	T	0.421	Malignant neoplasm of breast, HER2-negative	KCNQ1
2.78298e-06	0.0291	11	-0.1365	1887068	NA	finn-b-N14_LUMPNASBREAST	rs569550	G	T	0.4212	Unspecified lump in breast	KCNQ1
2.99999e-06	0.000960025	11	0.00448652	1887068	402899	ukb-b-19456	rs569550	G	T	0.388227	Illnesses of father: High blood pressure	KCNQ1
3.71903e-06	0.0069	11	0.0319	1887068	1030836	ebi-a-GCST006414	rs569550	G	T	0.3962	Atrial fibrillation	KCNQ1
3.983e-06	0.00190683	11	-0.00879495	1887068	331284	ukb-a-269	rs569550	G	T	0.388291	Impedance of whole body	KCNQ1
5.43726e-06	0.00175854	11	-0.00799652	1887068	331279	ukb-a-272	rs569550	G	T	0.388291	Impedance of arm (right)	KCNQ1
5.69994e-06	0.000617367	11	-0.00280065	1887068	423458	ukb-b-13584	rs569550	G	T	0.38792	Illnesses of mother: Breast cancer	KCNQ1
6.19998e-06	0.000219799	11	0.000993553	1887068	462933	ukb-b-13079	rs569550	G	T	0.387964	Treatment/medication code: candesartan cilexetil	KCNQ1
7.49998e-06	0.0045354	11	0.0203131	1887068	97465	ukb-b-4717	rs569550	G	T	0.387499	Corneal resistance factor (left)	KCNQ1
8.49963e-12	0.00268516	12	0.018338	28516896	408112	ebi-a-GCST90002386	rs5797270	GT	G	0.201739	High light scatter reticulocyte percentage of red cells	CCDC91*
1.09999e-06	0.00422948	12	0.0212665	28516896	142487	ebi-a-GCST006288	rs5797270	GT	G	0.202531	Heel bone mineral density	CCDC91*
2.22198e-06	0.00303226	12	0.0143492	28516896	344729	ukb-d-30290_irnt	rs5797270	GT	G	0.200835	High light scatter reticulocyte percentage	CCDC91*
3.82059e-06	0.00301012	12	0.0139097	28516896	344729	ukb-d-30300_irnt	rs5797270	GT	G	0.200835	High light scatter reticulocyte count	CCDC91*
0	0.00230591	12	-0.091264	111907431	350474	ukb-d-30080_irnt	rs35350651	AC	A	0.504214	Platelet count	MYL2
0	0.00226561	12	-0.101242	111907431	350471	ukb-d-30090_irnt	rs35350651	AC	A	0.504213	Platelet crit	MYL2
7.51623e-249	0.00237119	12	-0.0799557	111907431	349856	ukb-d-30120_irnt	rs35350651	AC	A	0.504181	Lymphocyte count	MYL2
1.10917e-222	0.00237603	12	-0.0757443	111907431	349861	ukb-d-30210_irnt	rs35350651	AC	A	0.504182	Eosinophill percentage	MYL2
2.30144e-200	0.00364495	12	-0.110081	111907431	164339	ebi-a-GCST004607	rs35350651	AC	A	0.5039	Plateletcrit	MYL2
3.0903e-170	0.00355536	12	-0.0988825	111907431	172275	ebi-a-GCST004606	rs35350651	AC	A	0.504	Eosinophil counts	MYL2
1.58855e-166	0.00363254	12	-0.0999078	111907431	166066	ebi-a-GCST004603	rs35350651	AC	A	0.5038	Platelet count	MYL2
3.65595e-158	0.00355884	12	-0.0953603	111907431	171771	ebi-a-GCST004624	rs35350651	AC	A	0.504	Sum eosinophil basophil counts	MYL2
3.76704e-158	0.0021764	12	-0.058347	111907431	344264	ukb-d-30720_irnt	rs35350651	AC	A	0.50393	Cystatin C	MYL2
2.60016e-157	0.00213311	12	-0.0570004	111907431	408112	ebi-a-GCST90002386	rs35350651	AC	A	0.504822	High light scatter reticulocyte percentage of red cells	MYL2
3.70681e-148	0.00237815	12	-0.0616772	111907431	350470	ukb-d-30000_irnt	rs35350651	AC	A	0.504214	White blood cell (leukocyte) count	MYL2
1.06414e-144	0.00189067	12	-0.0484505	111907431	350474	ukb-d-30020_irnt	rs35350651	AC	A	0.504217	Haemoglobin concentration	MYL2
2.38232e-125	0.00194363	12	-0.0463047	111907431	350475	ukb-d-30030_irnt	rs35350651	AC	A	0.504216	Haematocrit percentage	MYL2
2.4322e-125	0.00358979	12	-0.0854851	111907431	171643	ebi-a-GCST004627	rs35350651	AC	A	0.504	Lymphocyte counts	MYL2
3.1989e-122	0.00237265	12	-0.0558042	111907431	344729	ukb-d-30250_irnt	rs35350651	AC	A	0.504165	Reticulocyte count	MYL2
7.90679e-120	0.00356847	12	-0.083057	111907431	170536	ebi-a-GCST004617	rs35350651	AC	A	0.5041	Eosinophil percentage of granulocytes	MYL2
1.1508e-113	0.00355278	12	-0.0805002	111907431	172378	ebi-a-GCST004600	rs35350651	AC	A	0.5039	Eosinophil percentage of white cells	MYL2
1.46218e-110	0.00238599	12	-0.0533259	111907431	344729	ukb-d-30300_irnt	rs35350651	AC	A	0.504165	High light scatter reticulocyte count	MYL2
2.47742e-106	0.00038886	12	-0.0085198	111907431	344264	ukb-d-30720_raw	rs35350651	AC	A	0.50393	Cystatin C	MYL2
7.24436e-103	0.00356918	12	0.076864	111907431	170672	ebi-a-GCST004623	rs35350651	AC	A	0.5041	Neutrophil percentage of granulocytes	MYL2
9.16854e-95	0.00240379	12	-0.0496609	111907431	344728	ukb-d-30240_irnt	rs35350651	AC	A	0.504165	Reticulocyte percentage	MYL2
3.44985e-90	0.00358206	12	-0.0721344	111907431	170641	ebi-a-GCST004622	rs35350651	AC	A	0.5038	Reticulocyte count	MYL2
5.86813e-89	0.00240389	12	-0.0480843	111907431	344729	ukb-d-30290_irnt	rs35350651	AC	A	0.504165	High light scatter reticulocyte percentage	MYL2
2.58762e-80	0.00237518	12	0.0450881	111907431	349861	ukb-d-30200_irnt	rs35350651	AC	A	0.504182	Neutrophill percentage	MYL2
3.80014e-80	0.00690056	12	-0.130816	111907431	32860	ebi-a-GCST90016667	rs35350651	AC	A	0.506798	Spleen volume	MYL2
8.97429e-75	0.00357593	12	-0.0654238	111907431	170761	ebi-a-GCST004611	rs35350651	AC	A	0.5039	High light scatter reticulocyte count	MYL2
3.01231e-71	0.00353814	12	-0.0631476	111907431	172925	ebi-a-GCST004615	rs35350651	AC	A	0.5039	Hemoglobin concentration	MYL2
1.90195e-69	0.0020378	12	-0.0359031	111907431	350475	ukb-d-30010_irnt	rs35350651	AC	A	0.504216	Red blood cell (erythrocyte) count	MYL2
3.30446e-69	0.00231338	12	-0.040686	111907431	349856	ukb-d-30130_irnt	rs35350651	AC	A	0.504181	Monocyte count	MYL2
5.40879e-69	0.00358008	12	-0.0628497	111907431	170690	ebi-a-GCST004619	rs35350651	AC	A	0.5038	Reticulocyte fraction of red cells	MYL2
9.17698e-69	0.0035224	12	-0.0617313	111907431	173039	ebi-a-GCST004604	rs35350651	AC	A	0.5039	Hematocrit	MYL2
8.82267e-65	0.00357421	12	-0.0607465	111907431	172435	ebi-a-GCST004610	rs35350651	AC	A	0.5039	White blood cell count	MYL2
6.32121e-60	0.00357569	12	-0.0583811	111907431	170763	ebi-a-GCST004612	rs35350651	AC	A	0.5039	High light scatter reticulocyte percentage of red cells	MYL2
1.1371e-53	0.0089	12	-0.1378	111907431	NA	finn-b-AUTOIMMUNE	rs35350651	AC	A	0.5684	Autoimmune diseases	MYL2
2.54859e-53	0.0023503	12	-0.0361333	111907431	349861	ukb-d-30180_irnt	rs35350651	AC	A	0.504182	Lymphocyte percentage	MYL2
2.31739e-51	0.0022999	12	-0.03468	111907431	342829	ukb-d-30840_irnt	rs35350651	AC	A	0.50397	Total bilirubin	MYL2
1.51496e-45	0.0117	12	-0.1651	111907431	NA	finn-b-E4_HYTHY_AI_STRICT	rs35350651	AC	A	0.5701	Hypothyroidism, strict autoimmune	MYL2
6.40619e-43	0.00355882	12	0.0488747	111907431	171542	ebi-a-GCST004633	rs35350651	AC	A	0.5039	Neutrophil percentage of white cells	MYL2
4.36817e-42	0.0020334	12	-0.027645	111907431	343836	ukb-d-30880_irnt	rs35350651	AC	A	0.50396	Urate	MYL2
2.15278e-41	0.16408	12	-2.2115	111907431	343836	ukb-d-30880_raw	rs35350651	AC	A	0.50396	Urate	MYL2
4.36817e-41	0.00356387	12	-0.0478417	111907431	170721	ebi-a-GCST004625	rs35350651	AC	A	0.504	Monocyte count	MYL2
5.74513e-41	0.0035479	12	-0.0475553	111907431	172952	ebi-a-GCST004601	rs35350651	AC	A	0.5039	Red blood cell count	MYL2
1.50003e-39	0.00190484	12	0.0250677	111907431	NA	ieu-b-109	rs35350651	AC	A	0.503641	HDL cholesterol	MYL2
1.35988e-38	0.0109	12	-0.1413	111907431	NA	finn-b-E4_HYTHY_AI_STRICT_PURCH	rs35350651	AC	A	0.5684	Hypothyroidism, strict autoimmune, 3 medication purchases required	MYL2
4.49573e-37	0.0108	12	-0.138	111907431	NA	finn-b-E4_HYTHYNAS	rs35350651	AC	A	0.5682	Hypothyroidism, other/unspecified	MYL2
6.93426e-37	0.0025021	12	-0.03175	111907431	292933	ukb-d-30660_irnt	rs35350651	AC	A	0.50105	Direct bilirubin	MYL2
1.29987e-34	0.00208552	12	0.0255963	111907431	NA	ieu-b-110	rs35350651	AC	A	0.503494	LDL cholesterol	MYL2
1.55096e-34	0.0023765	12	-0.0291307	111907431	349856	ukb-d-30140_irnt	rs35350651	AC	A	0.504181	Neutrophill count	MYL2
3.56123e-34	0.0023181	12	0.028258	111907431	344278	ukb-d-30690_irnt	rs35350651	AC	A	0.50393	Cholesterol	MYL2
5.32844e-34	0.0022999	12	0.027961	111907431	344182	ukb-d-30750_irnt	rs35350651	AC	A	0.50384	Glycated haemoglobin	MYL2
9.22784e-34	0.0026486	12	0.03208	111907431	344278	ukb-d-30690_raw	rs35350651	AC	A	0.50393	Cholesterol	MYL2
3.03599e-33	0.010368	12	-0.12457	111907431	342829	ukb-d-30840_raw	rs35350651	AC	A	0.50397	Total bilirubin	MYL2
6.02837e-32	0.0138	12	-0.162	111907431	NA	finn-b-HYPOTHY_PURCHASE	rs35350651	AC	A	0.5649	Hypothyroidism and >3 levothyroxin purchases	MYL2
6.02837e-32	0.0138	12	-0.162	111907431	NA	finn-b-HYPOTHY_LEVOTHY	rs35350651	AC	A	0.5649	Hypothyroidism, levothyroxin purchases	MYL2
1.44311e-31	0.0137	12	-0.1599	111907431	NA	finn-b-HYPOTHYROIDISM	rs35350651	AC	A	0.5647	Hypothyroidism (congenital or acquired)	MYL2
7.59976e-31	0.00038911	12	-0.00451027	111907431	437267	ebi-a-GCST90013405	rs35350651	AC	A	0.502975	Liver enzyme levels (alanine transaminase)	MYL2
1.05803e-28	0.01	12	-0.1112	111907431	NA	finn-b-E4_THYROID	rs35350651	AC	A	0.5684	Disorders of the thyroid gland	MYL2
2.32809e-28	0.0035527	12	-0.0392381	111907431	171748	ebi-a-GCST004632	rs35350651	AC	A	0.504	Lymphocyte percentage of white cells	MYL2
9.65606e-27	0.00240226	12	-0.025718	111907431	344728	ukb-d-30280_irnt	rs35350651	AC	A	0.504165	Immature reticulocyte fraction	MYL2
7.05342e-26	0.0023556	12	0.024781	111907431	343621	ukb-d-30780_irnt	rs35350651	AC	A	0.50393	LDL direct	MYL2
8.97842e-26	0.0022779	12	0.023912	111907431	315133	ukb-d-30760_irnt	rs35350651	AC	A	0.50414	HDL cholesterol	MYL2
1.68229e-25	0.0020472	12	0.021368	111907431	343621	ukb-d-30780_raw	rs35350651	AC	A	0.50393	LDL direct	MYL2
2.39994e-25	0.00191625	12	0.0199322	111907431	431167	ebi-a-GCST90002412	rs35350651	AC	A	0.503019	Low density lipoprotein cholesterol levels	MYL2
4.56667e-25	0.00359013	12	-0.0371278	111907431	169219	ebi-a-GCST004626	rs35350651	AC	A	0.5041	Myeloid white cell count	MYL2
6.78735e-24	0.0021765	12	-0.021941	111907431	292933	ukb-d-30660_raw	rs35350651	AC	A	0.50105	Direct bilirubin	MYL2
1.61808e-23	0.00087661	12	0.0087616	111907431	315133	ukb-d-30760_raw	rs35350651	AC	A	0.50414	HDL cholesterol	MYL2
4.20243e-23	0.0215	12	-0.2131	111907431	NA	finn-b-HYPOTHY_REIMB	rs35350651	AC	A	0.5698	Hypothyroidism, drug reimbursement	MYL2
6.77174e-23	0.0022352	12	-0.022021	111907431	344136	ukb-d-30620_irnt	rs35350651	AC	A	0.50392	Alanine aminotransferase	MYL2
7.8001e-23	0.00207866	12	0.0204485	111907431	NA	ieu-b-108	rs35350651	AC	A	0.503497	apolipoprotein B	MYL2
1.44145e-22	0.0024352	12	-0.023806	111907431	314658	ukb-d-30810_irnt	rs35350651	AC	A	0.50412	Phosphate	MYL2
1.84969e-22	0.00039111	12	-0.0038135	111907431	314658	ukb-d-30810_raw	rs35350651	AC	A	0.50412	Phosphate	MYL2
2.19989e-20	0.0031108	12	0.0288459	111907431	NA	ieu-b-5089	rs35350651	AC	A	0.503437	LDL cholesterol	MYL2
2.75423e-20	0.0019	12	0.0174	111907431	450243	ebi-a-GCST90000025	rs35350651	AC	A	0.5033	Appendicular lean mass	MYL2
4.00037e-20	0.00414229	12	-0.0380611	111907431	NA	met-d-Lactate	rs35350651	AC	A	0.502681	Lactate	MYL2
7.29122e-20	0.00358104	12	-0.0326707	111907431	169822	ebi-a-GCST004614	rs35350651	AC	A	0.5041	Granulocyte count	MYL2
2.98057e-19	0.0023281	12	-0.020883	111907431	344292	ukb-d-30610_irnt	rs35350651	AC	A	0.50393	Alkaline phosphatase	MYL2
5.5335e-19	0.0084	12	-0.0747	111907431	NA	finn-b-RX_ANTIHYP	rs35350651	AC	A	0.5684	Antihypertensive medication - note that there are other indications	MYL2
6.78735e-19	0.00354209	12	-0.0314478	111907431	170548	ebi-a-GCST004628	rs35350651	AC	A	0.5038	Immature fraction of reticulocytes	MYL2
9.84011e-19	0.00357574	12	-0.0315985	111907431	170384	ebi-a-GCST004613	rs35350651	AC	A	0.504	Sum neutrophil eosinophil counts	MYL2
4.13714e-18	0.0024629	12	0.021367	111907431	315268	ukb-d-30600_irnt	rs35350651	AC	A	0.50416	Albumin	MYL2
7.89769e-18	0.006435	12	0.055352	111907431	315268	ukb-d-30600_raw	rs35350651	AC	A	0.50416	Albumin	MYL2
2.27824e-16	0.0023743	12	0.019485	111907431	342590	ukb-d-30640_irnt	rs35350651	AC	A	0.50393	Apoliprotein B	MYL2
2.62543e-16	0.0022881	12	-0.018739	111907431	342990	ukb-d-30650_irnt	rs35350651	AC	A	0.50395	Aspartate aminotransferase	MYL2
3.17907e-16	0.00056535	12	0.0046171	111907431	342590	ukb-d-30640_raw	rs35350651	AC	A	0.50393	Apoliprotein B	MYL2
4.77419e-16	0.01014	12	-0.082313	111907431	314921	ukb-d-30860_raw	rs35350651	AC	A	0.50422	Total protein	MYL2
9.20026e-16	0.00386803	12	0.0299565	111907431	NA	met-d-Sphingomyelins	rs35350651	AC	A	0.502611	Sphingomyelins	MYL2
9.28539e-16	0.00236315	12	-0.018991	111907431	350472	ukb-d-30050_irnt	rs35350651	AC	A	0.504216	Mean corpuscular haemoglobin	MYL2
9.79941e-16	0.0092	12	-0.074	111907431	NA	finn-b-I9_HYPTENS_EXNONE	rs35350651	AC	A	0.5684	Hypertension (no controls excluded)	MYL2
1e-15	0.00399141	12	0.0307435	111907431	NA	met-d-Total_CE	rs35350651	AC	A	0.502592	Total esterified cholesterol	MYL2
1.00949e-15	0.0025139	12	-0.020177	111907431	314921	ukb-d-30860_irnt	rs35350651	AC	A	0.50422	Total protein	MYL2
1.03896e-15	0.0092	12	-0.0739	111907431	NA	finn-b-I9_HYPTENS	rs35350651	AC	A	0.5684	Hypertension	MYL2
1.07004e-15	0.0092	12	-0.0738	111907431	NA	finn-b-I9_HYPERTENSION	rs35350651	AC	A	0.5684	Hypertensive diseases	MYL2
1.07004e-15	0.0092	12	-0.0738	111907431	NA	finn-b-FG_HYPERTENSION	rs35350651	AC	A	0.5684	Hypertensive diseases (excluding secondary)	MYL2
1.20005e-15	0.00196208	12	0.0156995	111907431	NA	ieu-b-107	rs35350651	AC	A	0.503638	apolipoprotein A-I	MYL2
1.50003e-15	0.00399591	12	0.0305881	111907431	NA	met-d-IDL_C	rs35350651	AC	A	0.502592	Cholesterol in IDL	MYL2
1.99986e-15	0.00203434	12	0.0161509	111907431	472174	ieu-b-4879	rs35350651	AC	A	0.523368	telomere length	MYL2
2.09991e-15	0.00399459	12	0.0304148	111907431	NA	met-d-IDL_CE	rs35350651	AC	A	0.502592	Cholesteryl esters in IDL	MYL2
2.30515e-15	0.032517	12	-0.25767	111907431	344136	ukb-d-30620_raw	rs35350651	AC	A	0.50392	Alanine aminotransferase	MYL2
2.80027e-15	0.00400574	12	0.0303772	111907431	NA	met-d-Total_C	rs35350651	AC	A	0.502592	Total cholesterol	MYL2
3.69999e-15	0.00400559	12	0.0304334	111907431	NA	met-d-IDL_FC	rs35350651	AC	A	0.502592	Free cholesterol in IDL	MYL2
1.00925e-14	0.00239561	12	0.0185383	111907431	344729	ukb-d-30270_irnt	rs35350651	AC	A	0.504165	Mean sphered cell volume	MYL2
1.04592e-14	0.062358	12	-0.48227	111907431	344292	ukb-d-30610_raw	rs35350651	AC	A	0.50393	Alkaline phosphatase	MYL2
1.21004e-14	0.0233	12	-0.1799	111907431	NA	finn-b-E4_DM1NOCOMP	rs35350651	AC	A	0.5681	Type 1 diabetes without complications	MYL2
1.29987e-14	0.00366924	12	0.0263447	111907431	NA	met-d-M_HDL_FC_pct	rs35350651	AC	A	0.502592	Free cholesterol to total lipids ratio in medium HDL	MYL2
1.74622e-14	0.00236295	12	-0.01812	111907431	350470	ukb-d-30110_irnt	rs35350651	AC	A	0.504214	Platelet distribution width	MYL2
4.90004e-14	0.00406341	12	0.0293105	111907431	NA	met-d-L_LDL_FC	rs35350651	AC	A	0.502592	Free cholesterol in large LDL	MYL2
6.70039e-14	0.003999	12	-0.0281424	111907431	NA	met-d-IDL_TG_pct	rs35350651	AC	A	0.502592	Triglycerides to total lipids ratio in IDL	MYL2
7.00003e-14	0.0109192	12	-0.0817516	111907431	17505	ebi-a-GCST011364	rs35350651	AC	A	0.523593	Myocardial infarction	MYL2
7.39946e-14	0.0040004	12	0.0291523	111907431	NA	met-d-IDL_L	rs35350651	AC	A	0.502592	Total lipids in IDL	MYL2
8.99912e-14	0.00396055	12	0.0282131	111907431	NA	met-d-S_VLDL_PL_pct	rs35350651	AC	A	0.502592	Phospholipids to total lipids ratio in small VLDL	MYL2
9.20026e-14	0.00403219	12	0.0280331	111907431	NA	met-d-L_LDL_C_pct	rs35350651	AC	A	0.502592	Cholesterol to total lipids ratio in large LDL	MYL2
1e-13	0.00404223	12	0.0289304	111907431	NA	met-d-Total_FC	rs35350651	AC	A	0.502592	Total free cholesterol	MYL2
1.14288e-13	0.0211	12	-0.1565	111907431	NA	finn-b-E4_DM1	rs35350651	AC	A	0.568	Type 1 diabetes	MYL2
2.01883e-13	0.0233	12	-0.1713	111907431	NA	finn-b-T1D_WIDE1	rs35350651	AC	A	0.568	Type 1 diabetes, wide definition, subgroup 1	MYL2
3.40017e-13	0.00395254	12	0.0274172	111907431	NA	met-d-S_VLDL_FC_pct	rs35350651	AC	A	0.502592	Free cholesterol to total lipids ratio in small VLDL	MYL2
3.50026e-13	0.00409408	12	0.0286027	111907431	NA	met-d-LDL_FC	rs35350651	AC	A	0.502592	Free cholesterol in LDL	MYL2
3.99577e-13	0.0151	12	-0.1092	111907431	NA	finn-b-K11_REIMB_202	rs35350651	AC	A	0.5684	KELA_REIMBURSEMENT_202	MYL2
4.00037e-13	0.00404122	12	0.0275569	111907431	NA	met-d-IDL_C_pct	rs35350651	AC	A	0.502592	Cholesterol to total lipids ratio in IDL	MYL2
5.09683e-13	0.000322568	12	-0.0023299	111907431	361194	ukb-d-I9_MI_STRICT	rs35350651	AC	A	0.503996	Myocardial infarction, strict	MYL2
5.09683e-13	0.000322568	12	-0.0023299	111907431	361194	ukb-d-I9_MI	rs35350651	AC	A	0.503996	Myocardial infarction	MYL2
5.60015e-13	0.00390137	12	0.0259313	111907431	NA	met-d-L_HDL_C_pct	rs35350651	AC	A	0.502592	Cholesterol to total lipids ratio in large HDL	MYL2
8.00018e-13	0.00405785	12	-0.0272281	111907431	NA	met-d-L_LDL_TG_pct	rs35350651	AC	A	0.502592	Triglycerides to total lipids ratio in large LDL	MYL2
8.09282e-13	0.0088	12	-0.0627	111907431	NA	finn-b-DM_COMORB_EXMORE	rs35350651	AC	A	0.5683	Diabetes-related co-morbidities/complications (more controls excluded)	MYL2
1.29808e-12	0.0099	12	-0.0703	111907431	NA	finn-b-I9_HYPTENSESS	rs35350651	AC	A	0.569	Hypertension, essential	MYL2
1.3369e-12	0.0075	12	-0.0529	111907431	NA	finn-b-E4_ENDONUTRMET	rs35350651	AC	A	0.5684	Endocrine, nutritional and metabolic diseases	MYL2
1.39991e-12	0.00412796	12	0.0289219	111907431	NA	met-d-S_LDL_PL	rs35350651	AC	A	0.502592	Phospholipids in small LDL	MYL2
1.44911e-12	0.0108	12	-0.0768	111907431	NA	finn-b-ILD_ENDPOINTS	rs35350651	AC	A	0.5684	Interstitial lung disease endpoints	MYL2
1.50003e-12	0.00404145	12	0.0277789	111907431	NA	met-d-Omega_6	rs35350651	AC	A	0.502611	Omega-6 fatty acids	MYL2
1.90502e-12	0.0079	12	-0.0557	111907431	NA	finn-b-FG_CVD	rs35350651	AC	A	0.5684	Cardiovascular diseases (excluding rheumatic etc)	MYL2
2.80027e-12	0.00392293	12	0.0258738	111907431	NA	met-d-XS_VLDL_C_pct	rs35350651	AC	A	0.502592	Cholesterol to total lipids ratio in very small VLDL	MYL2
2.80027e-12	0.00409162	12	0.0276719	111907431	NA	met-d-L_LDL_C	rs35350651	AC	A	0.502592	Cholesterol in large LDL	MYL2
2.80027e-12	0.00253258	12	0.0177932	111907431	244730	ebi-a-GCST90000027	rs35350651	AC	A	0.503255	Appendicular lean mass	MYL2
2.90001e-12	0.00393534	12	0.0268779	111907431	NA	met-d-M_VLDL_FC_pct	rs35350651	AC	A	0.502592	Free cholesterol to total lipids ratio in medium VLDL	MYL2
3.05211e-12	0.00357829	12	-0.0249598	111907431	170143	ebi-a-GCST004620	rs35350651	AC	A	0.5041	Sum basophil neutrophil counts	MYL2
3.90032e-12	0.00390246	12	0.0254739	111907431	NA	met-d-XS_VLDL_CE_pct	rs35350651	AC	A	0.502592	Cholesteryl esters to total lipids ratio in very small VLDL	MYL2
4.30031e-12	0.00399249	12	0.0273369	111907431	NA	met-d-IDL_PL	rs35350651	AC	A	0.502592	Phospholipids in IDL	MYL2
4.40048e-12	0.00411407	12	0.0276428	111907431	NA	met-d-Clinical_LDL_C	rs35350651	AC	A	0.502592	Clinical LDL cholesterol	MYL2
5.54881e-12	0.02	12	-0.1377	111907431	NA	finn-b-T1D_WIDE	rs35350651	AC	A	0.568	Type 1 diabetes, wide definition	MYL2
5.90065e-12	0.0115499	12	-0.923594	111907431	314633	ebi-a-GCST007800	rs35350651	AC	A	0.500913	Asthma (childhood onset)	MYL2
8.19974e-12	0.00413142	12	0.0274461	111907431	NA	met-d-S_LDL_FC	rs35350651	AC	A	0.502592	Free cholesterol in small LDL	MYL2
8.99912e-12	0.00403667	12	0.02678	111907431	NA	met-d-PUFA	rs35350651	AC	A	0.502611	Polyunsaturated fatty acids	MYL2
1.10002e-11	0.00410672	12	0.0270533	111907431	NA	met-d-L_LDL_PL	rs35350651	AC	A	0.502592	Phospholipids in large LDL	MYL2
1.29987e-11	0.00409773	12	0.0269101	111907431	NA	met-d-L_LDL_L	rs35350651	AC	A	0.502592	Total lipids in large LDL	MYL2
1.59993e-11	0.00410131	12	0.0267814	111907431	NA	met-d-L_LDL_CE	rs35350651	AC	A	0.502592	Cholesteryl esters in large LDL	MYL2
1.60694e-11	0.0128	12	0.0865	111907431	21758	ebi-a-GCST90012059	rs35350651	AC	A	0.5173	C-X-C motif chemokine 16 levels	MYL2
1.69981e-11	0.00393989	12	0.0256853	111907431	NA	met-d-Total_PL	rs35350651	AC	A	0.502592	Total phospholipids in lipoprotein particles	MYL2
1.99986e-11	0.00408606	12	-0.0257114	111907431	NA	met-d-M_LDL_TG_pct	rs35350651	AC	A	0.502592	Triglycerides to total lipids ratio in medium LDL	MYL2
2.49977e-11	0.00393251	12	-0.0250962	111907431	NA	met-d-XS_VLDL_TG_pct	rs35350651	AC	A	0.502592	Triglycerides to total lipids ratio in very small VLDL	MYL2
3.29989e-11	0.00369533	12	0.0220824	111907431	NA	met-d-HDL_C	rs35350651	AC	A	0.502592	HDL cholesterol	MYL2
3.29989e-11	0.00412019	12	0.0264829	111907431	NA	met-d-LDL_C	rs35350651	AC	A	0.502592	LDL cholesterol	MYL2
3.40017e-11	0.00395926	12	0.0243632	111907431	NA	met-d-L_HDL_CE_pct	rs35350651	AC	A	0.502592	Cholesteryl esters to total lipids ratio in large HDL	MYL2
3.87704e-11	0.00357245	12	-0.0236093	111907431	170702	ebi-a-GCST004629	rs35350651	AC	A	0.504	Neutrophil count	MYL2
4.00037e-11	0.00370687	12	0.0231698	111907431	NA	met-d-XL_HDL_CE	rs35350651	AC	A	0.502592	Cholesteryl esters in very large HDL	MYL2
4.30031e-11	0.0041284	12	0.026455	111907431	NA	met-d-LDL_PL	rs35350651	AC	A	0.502592	Phospholipids in LDL	MYL2
4.40048e-11	0.003666	12	0.0221384	111907431	NA	met-d-HDL_FC	rs35350651	AC	A	0.502592	Free cholesterol in HDL	MYL2
4.7228e-11	0.00236878	12	-0.0155857	111907431	350473	ukb-d-30040_irnt	rs35350651	AC	A	0.504214	Mean corpuscular volume	MYL2
5.19996e-11	0.0039088	12	-0.02497	111907431	NA	met-d-M_VLDL_TG_pct	rs35350651	AC	A	0.502592	Triglycerides to total lipids ratio in medium VLDL	MYL2
6.20012e-11	0.00411536	12	0.0259829	111907431	NA	met-d-non_HDL_C	rs35350651	AC	A	0.502592	Total cholesterol minus HDL-C	MYL2
6.4998e-11	0.00389591	12	0.0244953	111907431	NA	met-d-M_VLDL_C_pct	rs35350651	AC	A	0.502592	Cholesterol to total lipids ratio in medium VLDL	MYL2
7.00003e-11	0.00413308	12	0.0262213	111907431	NA	met-d-M_LDL_FC	rs35350651	AC	A	0.502592	Free cholesterol in medium LDL	MYL2
7.00003e-11	0.00371389	12	0.0217804	111907431	NA	met-d-HDL_CE	rs35350651	AC	A	0.502592	Cholesteryl esters in HDL	MYL2
7.19946e-11	0.00389133	12	0.0243141	111907431	NA	met-d-Cholines	rs35350651	AC	A	0.502611	Total cholines	MYL2
7.88134e-11	0.000537717	12	-0.00349679	111907431	361194	ukb-d-I9_IHD	rs35350651	AC	A	0.503996	Ischaemic heart disease, wide definition	MYL2
9.19179e-11	0.00348987	12	-0.0226133	111907431	171846	ebi-a-GCST004618	rs35350651	AC	A	0.504	White blood cell count (basophil)	MYL2
1e-10	0.00389446	12	0.0230327	111907431	NA	met-d-Total_P	rs35350651	AC	A	0.502592	Total concentration of lipoprotein particles	MYL2
1.10349e-10	0.015347	12	0.09902	111907431	344182	ukb-d-30750_raw	rs35350651	AC	A	0.50384	Glycated haemoglobin	MYL2
1.2e-10	0.00412417	12	0.0257361	111907431	NA	met-d-LDL_L	rs35350651	AC	A	0.502592	Total lipids in LDL	MYL2
1.40576e-10	0.00116162	12	0.00745234	111907431	359706	ukb-d-20116_0	rs35350651	AC	A	0.503942	Smoking status: Never	MYL2
1.7e-10	0.00373252	12	0.0227126	111907431	NA	met-d-XL_HDL_C	rs35350651	AC	A	0.502592	Cholesterol in very large HDL	MYL2
1.89998e-10	0.00412352	12	0.0257591	111907431	NA	met-d-L_LDL_P	rs35350651	AC	A	0.502592	Concentration of large LDL particles	MYL2
1.89998e-10	0.00405864	12	0.0255082	111907431	NA	met-d-LA	rs35350651	AC	A	0.502611	Linoleic acid	MYL2
2e-10	0.00409988	12	0.025596	111907431	NA	met-d-M_VLDL_CE	rs35350651	AC	A	0.502592	Cholesteryl esters in medium VLDL	MYL2
2.43103e-10	0.0134	12	-0.0849	111907431	21758	ebi-a-GCST90012017	rs35350651	AC	A	0.5184	Interleukin-27 levels	MYL2
2.5e-10	0.0041272	12	0.0252801	111907431	NA	met-d-LDL_CE	rs35350651	AC	A	0.502592	Cholesteryl esters in LDL	MYL2
2.80498e-10	0.0095	12	-0.0599	111907431	NA	finn-b-I9_HYPTENSESS_EXNONE	rs35350651	AC	A	0.5684	"Hypertension, essential" (no controls excluded)	MYL2
3.12219e-10	0.0023172	12	0.014581	111907431	313387	ukb-d-30630_irnt	rs35350651	AC	A	0.50414	Apoliprotein A	MYL2
3.15e-10	0.011	12	-0.0694	111907431	NA	finn-b-I9_CVD_HARD	rs35350651	AC	A	0.5684	Hard cardiovascular diseases	MYL2
3.37707e-10	0.000862449	12	-0.00541668	111907431	361194	ukb-d-IX_CIRCULATORY	rs35350651	AC	A	0.503996	Diseases of the circulatory system	MYL2
3.69999e-10	0.00406102	12	0.0238586	111907431	NA	met-d-IDL_CE_pct	rs35350651	AC	A	0.502592	Cholesteryl esters to total lipids ratio in IDL	MYL2
3.69999e-10	0.00212935	12	0.0133392	111907431	408112	ebi-a-GCST90002404	rs35350651	AC	A	0.504765	Red cell distribution width	MYL2
4.04101e-10	0.0078	12	-0.0487	111907431	NA	finn-b-I9_CVD	rs35350651	AC	A	0.5684	Cardiovascular diseases	MYL2
4.49997e-10	0.0038857	12	0.0231448	111907431	NA	met-d-M_VLDL_CE_pct	rs35350651	AC	A	0.502592	Cholesteryl esters to total lipids ratio in medium VLDL	MYL2
4.79999e-10	0.00281645	12	0.0168653	111907431	205513	ebi-a-GCST90000026	rs35350651	AC	A	0.503286	Appendicular lean mass	MYL2
5.49997e-10	0.00400477	12	-0.0244429	111907431	NA	met-d-L_HDL_PL_pct	rs35350651	AC	A	0.502592	Phospholipids to total lipids ratio in large HDL	MYL2
6.69993e-10	0.00409407	12	0.0252109	111907431	NA	met-d-IDL_P	rs35350651	AC	A	0.502592	Concentration of IDL particles	MYL2
7.29995e-10	0.00365418	12	0.020679	111907431	NA	met-d-L_HDL_CE	rs35350651	AC	A	0.502592	Cholesteryl esters in large HDL	MYL2
7.59994e-10	0.00364422	12	0.0206936	111907431	NA	met-d-L_HDL_C	rs35350651	AC	A	0.502592	Cholesterol in large HDL	MYL2
8e-10	0.00413684	12	0.0248916	111907431	NA	met-d-S_LDL_L	rs35350651	AC	A	0.502592	Total lipids in small LDL	MYL2
8.60003e-10	0.00411069	12	0.0246527	111907431	NA	met-d-Remnant_C	rs35350651	AC	A	0.502592	Remnant cholesterol (non-HDL, non-LDL -cholesterol)	MYL2
8.9e-10	0.00416501	12	0.0255254	111907431	NA	met-d-Acetate	rs35350651	AC	A	0.502627	Acetate	MYL2
8.99995e-10	0.00407057	12	0.0243464	111907431	NA	met-d-Total_L	rs35350651	AC	A	0.502592	Total lipids in lipoprotein particles	MYL2
9.09997e-10	0.00401142	12	-0.0224651	111907431	NA	met-d-S_LDL_TG_pct	rs35350651	AC	A	0.502592	Triglycerides to total lipids ratio in small LDL	MYL2
9.90011e-10	0.00397042	12	0.0245366	111907431	NA	met-d-M_VLDL_PL_pct	rs35350651	AC	A	0.502592	Phospholipids to total lipids ratio in medium VLDL	MYL2
1.14301e-09	0.027	12	-0.1646	111907431	NA	finn-b-E4_DM1NASCOMP	rs35350651	AC	A	0.5685	Type 1 diabetes with other specified/multiple/unspecified complications	MYL2
1.29999e-09	0.00412606	12	0.0243548	111907431	NA	met-d-M_VLDL_C	rs35350651	AC	A	0.502592	Cholesterol in medium VLDL	MYL2
1.43133e-09	0.000385406	12	-0.00233251	111907431	361194	ukb-d-I9_CHD_NOREV	rs35350651	AC	A	0.503996	Major coronary heart disease event excluding revascularizations	MYL2
1.43133e-09	0.000385406	12	-0.00233251	111907431	361194	ukb-d-I9_CHD	rs35350651	AC	A	0.503996	Major coronary heart disease event	MYL2
1.5e-09	0.00362669	12	0.0202743	111907431	NA	met-d-L_HDL_FC	rs35350651	AC	A	0.502592	Free cholesterol in large HDL	MYL2
1.54899e-09	0.0129	12	-0.0777	111907431	21758	ebi-a-GCST90012026	rs35350651	AC	A	0.5173	Tumor necrosis factor receptor 2 levels	MYL2
1.6e-09	0.00414186	12	0.02438	111907431	NA	met-d-S_LDL_C	rs35350651	AC	A	0.502592	Cholesterol in small LDL	MYL2
1.6e-09	0.00400415	12	-0.0237399	111907431	NA	met-d-S_VLDL_TG_pct	rs35350651	AC	A	0.502592	Triglycerides to total lipids ratio in small VLDL	MYL2
1.6e-09	0.00362418	12	0.0201758	111907431	NA	met-d-L_HDL_P	rs35350651	AC	A	0.502592	Concentration of large HDL particles	MYL2
2.18998e-09	0.0126	12	-0.0753	111907431	59957	ebi-a-GCST004131	rs35350651	AC	A	NA	Inflammatory bowel disease	MYL2
2.25512e-09	0.00062845	12	0.0037572	111907431	313387	ukb-d-30630_raw	rs35350651	AC	A	0.50414	Apoliprotein A	MYL2
2.30001e-09	0.00413465	12	0.0241819	111907431	NA	met-d-LDL_P	rs35350651	AC	A	0.502592	Concentration of LDL particles	MYL2
2.39999e-09	0.00384638	12	0.0225994	111907431	NA	met-d-L_HDL_FC_pct	rs35350651	AC	A	0.502592	Free cholesterol to total lipids ratio in large HDL	MYL2
2.53898e-09	0.0145	12	-0.0865	111907431	NA	finn-b-I9_HEARTFAIL_AND_ANTIHYPERT	rs35350651	AC	A	0.5712	Heart failure and antihypertensive medication	MYL2
2.59998e-09	0.00390693	12	-0.0209594	111907431	NA	met-d-L_HDL_TG_pct	rs35350651	AC	A	0.502592	Triglycerides to total lipids ratio in large HDL	MYL2
2.67898e-09	0.0127	12	-0.0753	111907431	NA	finn-b-I9_CORATHER	rs35350651	AC	A	0.5683	Coronary atherosclerosis	MYL2
2.69998e-09	0.00372443	12	0.0216935	111907431	NA	met-d-XL_HDL_P	rs35350651	AC	A	0.502592	Concentration of very large HDL particles	MYL2
3.29997e-09	0.00414053	12	0.0238022	111907431	NA	met-d-M_LDL_C_pct	rs35350651	AC	A	0.502592	Cholesterol to total lipids ratio in medium LDL	MYL2
3.50002e-09	0.00394573	12	0.0218476	111907431	NA	met-d-L_LDL_FC_pct	rs35350651	AC	A	0.502592	Free cholesterol to total lipids ratio in large LDL	MYL2
4e-09	0.00413219	12	0.0238683	111907431	NA	met-d-ApoB	rs35350651	AC	A	0.502592	Apolipoprotein B	MYL2
4e-09	0.00388574	12	0.020362	111907431	NA	met-d-HDL_P	rs35350651	AC	A	0.502592	Concentration of HDL particles	MYL2
4.90004e-09	0.00396601	12	-0.0232041	111907431	NA	met-d-Leu	rs35350651	AC	A	0.502596	Leucine	MYL2
4.90004e-09	0.00399233	12	0.0236712	111907431	NA	met-d-XS_VLDL_CE	rs35350651	AC	A	0.502592	Cholesteryl esters in very small VLDL	MYL2
6.89493e-09	0.0343	12	-0.1987	111907431	NA	finn-b-K11_COELIAC	rs35350651	AC	A	0.5684	Coeliac disease	MYL2
8.99995e-09	0.013	12	-0.0749	111907431	NA	finn-b-M13_POLYARTHROPATHIES	rs35350651	AC	A	0.5678	Polyarthropathies	MYL2
1e-08	0.00391916	12	0.0215896	111907431	NA	met-d-Phosphoglyc	rs35350651	AC	A	0.502611	Phosphoglycerides	MYL2
1.6e-08	0.00414553	12	0.0228234	111907431	NA	met-d-M_LDL_C	rs35350651	AC	A	0.502592	Cholesterol in medium LDL	MYL2
1.726e-08	0.0295	12	-0.1661	111907431	NA	finn-b-E4_DM1OPTH	rs35350651	AC	A	0.5686	Type 1 diabetes with ophthalmic complications	MYL2
1.79999e-08	0.00371907	12	0.020094	111907431	NA	met-d-XL_HDL_L	rs35350651	AC	A	0.502592	Total lipids in very large HDL	MYL2
1.89998e-08	0.00371548	12	0.0186287	111907431	NA	met-d-HDL_L	rs35350651	AC	A	0.502592	Total lipids in HDL	MYL2
2.1e-08	0.00392699	12	0.0224459	111907431	NA	met-d-S_HDL_FC_pct	rs35350651	AC	A	0.502592	Free cholesterol to total lipids ratio in small HDL	MYL2
2.1e-08	0.00363068	12	0.0186474	111907431	NA	met-d-L_HDL_L	rs35350651	AC	A	0.502592	Total lipids in large HDL	MYL2
2.15199e-08	0.0134	12	-0.0751	111907431	21758	ebi-a-GCST90012036	rs35350651	AC	A	0.5185	Pappalysin-1 levels	MYL2
2.30001e-08	0.00394021	12	0.0197983	111907431	NA	met-d-M_HDL_C_pct	rs35350651	AC	A	0.502592	Cholesterol to total lipids ratio in medium HDL	MYL2
2.30001e-08	0.00392544	12	-0.0201467	111907431	NA	met-d-M_HDL_PL_pct	rs35350651	AC	A	0.502592	Phospholipids to total lipids ratio in medium HDL	MYL2
2.90001e-08	0.00414389	12	0.0224387	111907431	NA	met-d-M_LDL_PL	rs35350651	AC	A	0.502592	Phospholipids in medium LDL	MYL2
3.1839e-08	0.000451293	12	-0.00249616	111907431	361194	ukb-d-I9_CORATHER	rs35350651	AC	A	0.503996	Coronary atherosclerosis	MYL2
3.29997e-08	0.00414874	12	0.0229285	111907431	NA	met-d-Glucose	rs35350651	AC	A	0.502697	Glucose	MYL2
3.50002e-08	0.00387689	12	0.0206029	111907431	NA	met-d-Phosphatidylc	rs35350651	AC	A	0.502611	Phosphatidylcholines	MYL2
3.59998e-08	0.00410796	12	0.0219463	111907431	NA	met-d-XS_VLDL_FC_pct	rs35350651	AC	A	0.502592	Free cholesterol to total lipids ratio in very small VLDL	MYL2
3.69999e-08	0.00413985	12	0.0224103	111907431	NA	met-d-S_LDL_CE	rs35350651	AC	A	0.502592	Cholesteryl esters in small LDL	MYL2
3.89996e-08	0.00401566	12	0.022467	111907431	NA	met-d-XS_VLDL_C	rs35350651	AC	A	0.502592	Cholesterol in very small VLDL	MYL2
4.79999e-08	0.00414377	12	0.022076	111907431	NA	met-d-M_LDL_L	rs35350651	AC	A	0.502592	Total lipids in medium LDL	MYL2
5.04301e-08	0.00358236	12	-0.0195231	111907431	164433	ebi-a-GCST004616	rs35350651	AC	A	0.5038	Platelet distribution width	MYL2
5.60003e-08	0.00376557	12	0.0180774	111907431	NA	met-d-M_HDL_FC	rs35350651	AC	A	0.502592	Free cholesterol in medium HDL	MYL2
6.52004e-08	0.0192	12	-0.1036	111907431	NA	finn-b-I9_ANGIO	rs35350651	AC	A	0.5688	Coronary angiopasty	MYL2
6.57855e-08	0.0179104	12	0.0967575	111907431	54884	ebi-a-GCST006465	rs35350651	AC	A	0.510303	Endometrial cancer (endometrioid histology)	MYL2
6.62705e-08	0.0125	12	-0.0676	111907431	NA	finn-b-I9_CORATHER_EXNONE	rs35350651	AC	A	0.5684	Coronary atherosclerosis (no controls excluded)	MYL2
7.16704e-08	0.0111	12	-0.0598	111907431	NA	finn-b-I9_IHD	rs35350651	AC	A	0.5684	Ischaemic heart disease, wide definition	MYL2
7.56537e-08	0.117681	12	-0.632796	111907431	21549	ebi-a-GCST008029	rs35350651	AC	A	0.788248	Diastolic blood pressure	MYL2
8.07012e-08	0.025174	12	-0.13508	111907431	342990	ukb-d-30650_raw	rs35350651	AC	A	0.50395	Aspartate aminotransferase	MYL2
1.09701e-07	0.0168	12	-0.089	111907431	NA	finn-b-I9_REVASC	rs35350651	AC	A	0.5687	Coronary revascularization (ANGIO or CABG)	MYL2
1.09999e-07	0.00402608	12	0.0212932	111907431	NA	met-d-S_VLDL_C_pct	rs35350651	AC	A	0.502592	Cholesterol to total lipids ratio in small VLDL	MYL2
1.7e-07	0.00378676	12	0.0175387	111907431	NA	met-d-ApoA1	rs35350651	AC	A	0.502592	Apolipoprotein A1	MYL2
1.7e-07	0.00408946	12	0.0195462	111907431	NA	met-d-S_HDL_C_pct	rs35350651	AC	A	0.502592	Cholesterol to total lipids ratio in small HDL	MYL2
1.81201e-07	0.0155	12	-0.0811	111907431	NA	finn-b-RX_CROHN_2NDLINE	rs35350651	AC	A	0.5684	Second line medication for Crohns disease	MYL2
1.89998e-07	0.00413873	12	0.02157	111907431	NA	met-d-Albumin	rs35350651	AC	A	0.502601	Albumin	MYL2
1.89998e-07	0.00400959	12	0.0205963	111907431	NA	met-d-XL_VLDL_FC_pct	rs35350651	AC	A	0.502464	Free cholesterol to total lipids ratio in very large VLDL	MYL2
1.92137e-07	0.0152238	12	0.079267	111907431	121885	ebi-a-GCST006464	rs35350651	AC	A	0.510303	Endometrial cancer	MYL2
2e-07	0.00403798	12	-0.0193283	111907431	NA	met-d-XS_VLDL_PL_pct	rs35350651	AC	A	0.502592	Phospholipids to total lipids ratio in very small VLDL	MYL2
2e-07	0.00385646	12	0.0197115	111907431	NA	met-d-XL_HDL_FC	rs35350651	AC	A	0.502592	Free cholesterol in very large HDL	MYL2
2.30001e-07	0.0039696	12	-0.0180254	111907431	NA	met-d-M_HDL_TG_pct	rs35350651	AC	A	0.502592	Triglycerides to total lipids ratio in medium HDL	MYL2
2.30399e-07	0.0111	12	-0.0577	111907431	NA	finn-b-I9_ISCHHEART	rs35350651	AC	A	0.5684	Ischemic heart diseases	MYL2
2.5e-07	0.00414348	12	0.0210045	111907431	NA	met-d-M_LDL_CE	rs35350651	AC	A	0.502592	Cholesteryl esters in medium LDL	MYL2
2.58702e-07	0.0088	12	-0.0455	111907431	NA	finn-b-J10_UPPERINFEC	rs35350651	AC	A	0.5684	Acute upper respiratory infections	MYL2
2.80001e-07	0.00413423	12	0.0192355	111907431	NA	met-d-XL_HDL_CE_pct	rs35350651	AC	A	0.502614	Cholesteryl esters to total lipids ratio in very large HDL	MYL2
2.90001e-07	0.00393689	12	-0.0179191	111907431	NA	met-d-S_HDL_TG_pct	rs35350651	AC	A	0.502592	Triglycerides to total lipids ratio in small HDL	MYL2
2.90001e-07	0.00364155	12	0.0169347	111907431	NA	met-d-L_HDL_PL	rs35350651	AC	A	0.502592	Phospholipids in large HDL	MYL2
3.40001e-07	0.00380744	12	0.016767	111907431	NA	met-d-M_HDL_C	rs35350651	AC	A	0.502592	Cholesterol in medium HDL	MYL2
3.50002e-07	0.00415377	12	-0.0197846	111907431	NA	met-d-IDL_PL_pct	rs35350651	AC	A	0.502592	Phospholipids to total lipids ratio in IDL	MYL2
3.98703e-07	0.0192	12	-0.0972	111907431	NA	finn-b-M13_RHEUMA_INCLAVO	rs35350651	AC	A	0.5684	Rheumatoid arthritis (M13_RHEUMA_INCLAVO)	MYL2
4.03896e-07	0.0067	12	0.0339	111907431	41889	ieu-b-4842	rs35350651	AC	A	NA	HbA1c	MYL2
4.60002e-07	0.00413677	12	0.0206047	111907431	NA	met-d-M_VLDL_FC	rs35350651	AC	A	0.502592	Free cholesterol in medium VLDL	MYL2
5.09601e-07	0.0146	12	-0.0735	111907431	NA	finn-b-H7_RETINALDISOTH	rs35350651	AC	A	0.5684	Other retinal disorders	MYL2
5.39995e-07	0.00414137	12	0.0204753	111907431	NA	met-d-S_LDL_P	rs35350651	AC	A	0.502592	Concentration of small LDL particles	MYL2
5.49997e-07	0.00371991	12	0.0177824	111907431	NA	met-d-XL_HDL_PL	rs35350651	AC	A	0.502592	Phospholipids in very large HDL	MYL2
6.29999e-07	0.00382155	12	0.0163389	111907431	NA	met-d-M_HDL_CE	rs35350651	AC	A	0.502592	Cholesteryl esters in medium HDL	MYL2
6.71104e-07	0.0062	12	0.031	111907431	139274	ebi-a-GCST004988	rs35350651	AC	A	0.501	Breast cancer	MYL2
6.80002e-07	0.00414927	12	0.0202425	111907431	NA	met-d-M_LDL_P	rs35350651	AC	A	0.502592	Concentration of medium LDL particles	MYL2
7.25705e-07	0.0196	12	-0.0973	111907431	NA	finn-b-M13_RHEUMA	rs35350651	AC	A	0.5685	Rheumatoid arthritis (M13_RHEUMA)	MYL2
7.69999e-07	0.0039998	12	-0.0197749	111907431	NA	met-d-Total_BCAA	rs35350651	AC	A	0.502593	Total concentration of branched-chain amino acids (leucine + isoleucine + valine)	MYL2
7.79992e-07	0.00374028	12	0.016156	111907431	NA	met-d-HDL_PL	rs35350651	AC	A	0.502592	Phospholipids in HDL	MYL2
8.53375e-07	0.00226745	12	0.0111629	111907431	91353	ukb-d-22506_114	rs35350651	AC	A	0.50516	Tobacco smoking: Never smoked	MYL2
1.037e-06	0.0134	12	-0.0656	111907431	21758	ebi-a-GCST90012044	rs35350651	AC	A	0.5185	TNF-related activation-induced cytokine levels	MYL2
1.166e-06	0.0134	12	-0.0652	111907431	21758	ebi-a-GCST90012055	rs35350651	AC	A	0.5184	C-C motif chemokine 3 levels	MYL2
1.2e-06	0.00393599	12	0.0175761	111907431	NA	met-d-Unsaturation	rs35350651	AC	A	0.502611	Degree of unsaturation	MYL2
1.23299e-06	0.0163	12	-0.0789	111907431	40266	ebi-a-GCST004132	rs35350651	AC	A	NA	Crohn's disease	MYL2
1.34301e-06	0.013	12	-0.063	111907431	NA	finn-b-I9_CHD	rs35350651	AC	A	0.5684	Major coronary heart disease event	MYL2
1.467e-06	0.0255	12	-0.1226	111907431	NA	finn-b-STILL_ADULT	rs35350651	AC	A	0.5696	Adult-onset Still disease	MYL2
1.493e-06	0.0226	12	-0.1086	111907431	NA	finn-b-RHEUMA_SEROPOS_OTH	rs35350651	AC	A	0.5684	Other/unspecified seropositiverheumatoid arthritis	MYL2
1.5e-06	0.00410502	12	0.0193269	111907431	NA	met-d-IDL_FC_pct	rs35350651	AC	A	0.502592	Free cholesterol to total lipids ratio in IDL	MYL2
1.69699e-06	0.0054	12	0.0259	111907431	59107	ieu-b-4844	rs35350651	AC	A	NA	HDL cholesterol	MYL2
1.7e-06	0.00413821	12	0.0195107	111907431	NA	met-d-S_VLDL_FC	rs35350651	AC	A	0.502592	Free cholesterol in small VLDL	MYL2
1.79999e-06	0.0036673	12	-0.0162698	111907431	NA	met-d-XL_HDL_FC_pct	rs35350651	AC	A	0.502614	Free cholesterol to total lipids ratio in very large HDL	MYL2
1.90902e-06	0.0236	12	-0.1125	111907431	NA	finn-b-DM_KETOACIDOSIS	rs35350651	AC	A	0.5702	Diabetic ketoacidosis	MYL2
2.59418e-06	0.00310009	12	-0.0145722	111907431	18251	ebi-a-GCST008049	rs35350651	AC	A	0.779701	White blood cell count	MYL2
2.7417e-06	0.00105493	12	0.00494694	111907431	360294	ukb-d-1538_2	rs35350651	AC	A	0.503996	Major dietary changes in the last 5 years: Yes, because of other reasons	MYL2
2.75398e-06	0.0164	12	-0.077	111907431	NA	finn-b-K11_ENERCOLNONINF	rs35350651	AC	A	0.5684	Noninfective enteritis and colitis	MYL2
2.85601e-06	0.0127	12	-0.0592	111907431	NA	finn-b-C_STROKE	rs35350651	AC	A	0.5698	STROKE	MYL2
2.99999e-06	0.00381187	12	0.0152681	111907431	NA	met-d-M_HDL_P	rs35350651	AC	A	0.502592	Concentration of medium HDL particles	MYL2
3.91399e-06	0.0242	12	0.112	111907431	3394	prot-b-29	rs35350651	AC	A	0.4753	myeloperoxidase	MYL2
4.04501e-06	0.0157	12	-0.0725	111907431	NA	finn-b-I9_MI	rs35350651	AC	A	0.5687	Myocardial infarction	MYL2
4.43701e-06	0.006	12	0.0273	111907431	360838	ebi-a-GCST005038	rs35350651	AC	A	0.5221	Allergic disease (asthma, hay fever or eczema)	MYL2
4.72204e-06	0.015	12	-0.0685	111907431	NA	finn-b-I9_AF	rs35350651	AC	A	0.5705	Atrial fibrillation and flutter	MYL2
4.72803e-06	0.0226	12	-0.1033	111907431	NA	finn-b-RHEUMA_SEROPOS	rs35350651	AC	A	0.5689	Seropositive rheumatoid arthritis	MYL2
5.96403e-06	0.0185	12	-0.0838	111907431	NA	finn-b-I9_ANGIO_EXNONE	rs35350651	AC	A	0.5684	Coronary angiopasty (no controls excluded)	MYL2
6.047e-06	0.0224	12	-0.1015	111907431	NA	finn-b-RHEUMA_SEROPOS_WIDE	rs35350651	AC	A	0.5684	Seropositive rheumatoid arthritis, wide	MYL2
6.38102e-06	0.02361	12	-0.1065	111907431	NA	ukb-e-30090_CSA	rs35350651	AC	A	0.1105	Platelet crit	MYL2
6.80002e-06	0.00402278	12	-0.0180968	111907431	NA	met-d-Val	rs35350651	AC	A	0.502593	Valine	MYL2
6.89208e-06	0.0145	12	-0.0654	111907431	NA	finn-b-J10_SINUSITIS	rs35350651	AC	A	0.5692	Acute sinusitis	MYL2
7.10003e-06	0.00401296	12	0.0157905	111907431	NA	met-d-M_HDL_CE_pct	rs35350651	AC	A	0.502592	Cholesteryl esters to total lipids ratio in medium HDL	MYL2
7.51969e-06	0.652506	12	-2.9222	111907431	18949	ebi-a-GCST008039	rs35350651	AC	A	0.779562	Platelet count	MYL2
7.57199e-06	0.0112	12	-0.0501	111907431	NA	finn-b-I9_HEARTFAIL_NS	rs35350651	AC	A	0.5684	Heart failure, not strict	MYL2
7.57199e-06	0.0112	12	-0.0501	111907431	NA	finn-b-I9_HEARTFAIL_AND_OVERWEIGHT	rs35350651	AC	A	0.5684	Heart failure and bmi 25plus	MYL2
7.77607e-06	0.0164	12	-0.0732	111907431	NA	finn-b-I9_MI_STRICT	rs35350651	AC	A	0.5688	Myocardial infarction, strict	MYL2
7.78395e-06	0.0162	12	-0.0723	111907431	NA	finn-b-I9_REVACS_EXNONE	rs35350651	AC	A	0.5684	Emergency coronary revascularization (for ACS) (no controls excluded)	MYL2
7.78502e-06	0.0162	12	-0.0723	111907431	NA	finn-b-I9_REVASC_EXNONE	rs35350651	AC	A	0.5684	Coronary revascularization (ANGIO or CABG) (no controls excluded)	MYL2
7.93798e-06	0.0475	12	-0.212	111907431	NA	finn-b-E4_DM1REN	rs35350651	AC	A	0.5689	Type 1 diabetes with renal complications	MYL2
8.492e-06	0.0242	12	0.108	111907431	3394	prot-b-35	rs35350651	AC	A	0.4753	pappalysin 1	MYL2
8.70723e-06	0.00025576	12	-0.00113739	111907431	361194	ukb-d-I9_DVTANDPULM	rs35350651	AC	A	0.503996	DVT of lower extremities and pulmonary embolism	MYL2
8.89099e-06	0.0159	12	-0.0708	111907431	45975	ebi-a-GCST004133	rs35350651	AC	A	NA	Ulcerative colitis	MYL2
8.9e-06	0.00390037	12	-0.0158621	111907431	NA	met-d-XL_HDL_TG_pct	rs35350651	AC	A	0.502614	Triglycerides to total lipids ratio in very large HDL	MYL2
9.25295e-06	0.0193	12	-0.0855	111907431	NA	finn-b-I9_AF_REIMB	rs35350651	AC	A	0.5712	Atrial fibrillation and flutter with reimbursement	MYL2
9.72008e-06	0.0355	12	-0.157	111907431	NA	finn-b-D3_ANAEMIA_B12_DEF	rs35350651	AC	A	0.5684	Vitamin B12 deficiency anaemia	MYL2
2.2751e-24	0.0099	12	0.1008	114816548	537409	ebi-a-GCST006061	rs4767239	C	G	NA	Atrial fibrillation	TBX5
4.37421e-24	0.0088	12	0.0895	114816548	1030836	ebi-a-GCST006414	rs4767239	C	G	0.795	Atrial fibrillation	TBX5
9.20026e-13	0.000304193	12	0.00217247	114816548	463010	ukb-b-964	rs4767239	C	G	0.824354	Diagnoses - main ICD10: I48 Atrial fibrillation and flutter	TBX5
1.27409e-12	0.0153	12	0.1089	114816548	NA	finn-b-I9_AF_EXNONE	rs4767239	C	G	0.7885	Atrial fibrillation and flutter (no controls excluded)	TBX5
1.96101e-09	0.0177	12	0.1065	114816548	118755	ebi-a-GCST004296	rs4767239	C	G	NA	Atrial fibrillation	TBX5
7.56345e-09	0.00034275	12	0.00198043	114816548	337199	ukb-a-536	rs4767239	C	G	0.825097	Diagnoses - main ICD10: I48 Atrial fibrillation and flutter	TBX5
1.46937e-08	0.00048125	12	0.00272639	114816548	361194	ukb-d-CARDIAC_ARRHYTM	rs4767239	C	G	0.824958	Cardiac arrhytmias, COPD co-morbidities	TBX5
1.81401e-08	0.0185	12	0.104	114816548	NA	finn-b-I9_AF	rs4767239	C	G	0.7904	Atrial fibrillation and flutter	TBX5
4.76003e-08	0.002454	12	0.013408	114816548	562259	ebi-a-GCST90002304	rs4767239	C	G	0.823315	Hematocrit	TBX5
9.45693e-08	0.286665	12	-1.52989	114816548	13702	ebi-a-GCST008042	rs4767239	C	G	0.785696	PR interval	TBX5
3.72701e-07	0.0238	12	0.1208	114816548	NA	finn-b-I9_AF_REIMB	rs4767239	C	G	0.7899	Atrial fibrillation and flutter with reimbursement	TBX5
4.689e-07	0.1494	12	-0.7526	114816548	37678	ebi-a-GCST004826	rs4767239	C	G	NA	P wave duration	TBX5
4.20001e-08	0.00376353	13	0.0191652	99763748	142487	ebi-a-GCST006288	rs34138434	A	C	0.295792	Heel bone mineral density	DOCK9*
3.54079e-37	0.002	13	0.0253	27049616	450243	ebi-a-GCST90000025	rs61944841	A	G	0.4138	Appendicular lean mass	WASF3*
9.49948e-22	0.00267644	13	0.0253586	27049616	244730	ebi-a-GCST90000027	rs61944841	A	G	0.414271	Appendicular lean mass	WASF3*
6.4998e-18	0.00297419	13	0.025331	27049616	205513	ebi-a-GCST90000026	rs61944841	A	G	0.41333	Appendicular lean mass	WASF3*
4.33202e-06	0.0178	13	0.0816	27049616	NA	finn-b-PRIM_KNEEARTHROSIS	rs61944841	A	G	0.4056	Primary gonarthrosis, bilateral	WASF3*
8.79995e-06	0.002049	13	-0.009113	27049616	562259	ebi-a-GCST90002304	rs61944841	A	G	0.412566	Hematocrit	WASF3*
9.38102e-06	0.0112	13	0.0496	27049616	NA	finn-b-H7_LENS	rs61944841	A	G	0.4056	Disorders of lens	WASF3*
3.10027e-59	0.00280567	14	0.0455364	21542766	436424	ukb-b-18103	rs12889267	G	A	0.167127	Pulse rate, automated reading	NDRG2
1.05633e-37	0.00333435	14	0.042799	21542766	317756	ukb-a-3	rs12889267	G	A	0.168617	Pulse rate automated reading	NDRG2
2.18575e-34	0.0025	14	-0.031	21542766	450243	ebi-a-GCST90000025	rs12889267	G	A	0.1673	Appendicular lean mass	NDRG2
2.16023e-25	0.002499	14	-0.026042	21542766	562259	ebi-a-GCST90002304	rs12889267	G	A	0.166459	Hematocrit	NDRG2
1.69981e-23	0.00479835	14	0.0479436	21542766	151546	ukb-b-15892	rs12889267	G	A	0.166759	Pulse rate	NDRG2
2.29985e-19	0.00175655	14	-0.0158063	21542766	461950	ukb-b-10787	rs12889267	G	A	0.167101	Standing height	NDRG2
1.80011e-18	0.00379171	14	-0.0346308	21542766	205513	ebi-a-GCST90000026	rs12889267	G	A	0.166921	Appendicular lean mass	NDRG2
1.39991e-17	0.00341466	14	-0.0281075	21542766	244730	ebi-a-GCST90000027	rs12889267	G	A	0.167521	Appendicular lean mass	NDRG2
1e-15	0.00173326	14	-0.0139092	21542766	454834	ukb-b-14310	rs12889267	G	A	0.16702	Leg predicted mass (right)	NDRG2
1.39991e-15	0.00174451	14	-0.0139264	21542766	454835	ukb-b-12828	rs12889267	G	A	0.167019	Leg fat-free mass (right)	NDRG2
2.27248e-15	0.00564616	14	0.044755	21542766	110153	ukb-a-363	rs12889267	G	A	0.168617	Pulse rate	NDRG2
3.80014e-15	0.0016648	14	-0.0130876	21542766	454850	ukb-b-13354	rs12889267	G	A	0.167021	Whole body fat-free mass	NDRG2
3.90032e-15	0.00173407	14	-0.0136238	21542766	454799	ukb-b-17271	rs12889267	G	A	0.167017	Leg predicted mass (left)	NDRG2
5.30029e-15	0.00165282	14	-0.0129225	21542766	454463	ukb-b-9685	rs12889267	G	A	0.167023	Trunk predicted mass	NDRG2
6.00067e-15	0.00165815	14	-0.0129406	21542766	454508	ukb-b-17409	rs12889267	G	A	0.167016	Trunk fat-free mass	NDRG2
7.10068e-15	0.00243471	14	0.0189505	21542766	454857	ukb-b-14068	rs12889267	G	A	0.167022	Impedance of leg (left)	NDRG2
7.39946e-15	0.00174544	14	-0.0135748	21542766	454805	ukb-b-16099	rs12889267	G	A	0.167018	Leg fat-free mass (left)	NDRG2
7.70016e-15	0.00166754	14	-0.0129616	21542766	454888	ukb-b-14540	rs12889267	G	A	0.167022	Whole body water mass	NDRG2
9.09913e-15	0.00201297	14	-0.0156032	21542766	461536	ukb-b-16881	rs12889267	G	A	0.167083	Sitting height	NDRG2
4.59621e-14	0.00295094	14	0.0222596	21542766	331296	ukb-a-271	rs12889267	G	A	0.168617	Impedance of leg (left)	NDRG2
2.39994e-13	0.00175062	14	-0.0128224	21542766	454874	ukb-b-16446	rs12889267	G	A	0.167024	Basal metabolic rate	NDRG2
8.69961e-13	0.00303164	14	-0.021674	21542766	265753	ukb-b-4080	rs12889267	G	A	0.167254	Ankle spacing width	NDRG2
1.20005e-12	0.00241427	14	0.0171413	21542766	454863	ukb-b-7376	rs12889267	G	A	0.167022	Impedance of leg (right)	NDRG2
4.6366e-12	0.00229935	14	-0.0159035	21542766	336474	ukb-a-389	rs12889267	G	A	0.168617	Standing height	NDRG2
4.70002e-12	0.00198726	14	-0.0137394	21542766	461026	ukb-b-7478	rs12889267	G	A	0.167084	Hand grip strength (left)	NDRG2
1.96291e-11	0.00250155	14	-0.0167828	21542766	336172	ukb-a-195	rs12889267	G	A	0.168617	Sitting height	NDRG2
2.28402e-11	0.00292833	14	0.0195813	21542766	331301	ukb-a-270	rs12889267	G	A	0.168617	Impedance of leg (right)	NDRG2
2.37575e-11	0.00203204	14	-0.0135762	21542766	330995	ukb-a-293	rs12889267	G	A	0.168617	Trunk predicted mass	NDRG2
2.91541e-11	0.00203872	14	-0.0135596	21542766	331030	ukb-a-292	rs12889267	G	A	0.168617	Trunk fat-free mass	NDRG2
3.95731e-11	0.0020467	14	-0.0135203	21542766	331291	ukb-a-266	rs12889267	G	A	0.168617	Whole body fat-free mass	NDRG2
4.04017e-11	0.00259397	14	-0.0171275	21542766	350475	ukb-d-30030_irnt	rs12889267	G	A	0.168302	Haematocrit percentage	NDRG2
4.47816e-11	0.00211676	14	-0.0139443	21542766	331253	ukb-a-281	rs12889267	G	A	0.168617	Leg predicted mass (left)	NDRG2
4.97508e-11	0.0021165	14	-0.0139094	21542766	331285	ukb-a-277	rs12889267	G	A	0.168617	Leg predicted mass (right)	NDRG2
5.41253e-11	0.00213038	14	-0.0139739	21542766	331285	ukb-a-276	rs12889267	G	A	0.168617	Leg fat-free mass (right)	NDRG2
6.13903e-11	0.00213124	14	-0.0139394	21542766	331258	ukb-a-280	rs12889267	G	A	0.168617	Leg fat-free mass (left)	NDRG2
8.46058e-11	0.00204971	14	-0.0133075	21542766	331315	ukb-a-267	rs12889267	G	A	0.168617	Whole body water mass	NDRG2
2.19999e-10	0.00362265	14	-0.0229816	21542766	261932	ukb-b-13378	rs12889267	G	A	0.167024	Birth weight	NDRG2
2.31393e-10	0.00422483	14	-0.0267823	21542766	193063	ukb-a-198	rs12889267	G	A	0.168617	Birth weight	NDRG2
4.58385e-10	0.00220965	14	-0.0137726	21542766	332021	ukb-a-35	rs12889267	G	A	0.168617	Comparative height size at age 10	NDRG2
6.69993e-10	0.0019904	14	-0.0122874	21542766	461089	ukb-b-10215	rs12889267	G	A	0.167048	Hand grip strength (right)	NDRG2
1.68539e-09	0.00214605	14	-0.0129315	21542766	331307	ukb-a-268	rs12889267	G	A	0.168617	Basal metabolic rate	NDRG2
2.97797e-09	0.00472067	14	-0.0280067	21542766	173039	ebi-a-GCST004604	rs12889267	G	A	0.1675	Hematocrit	NDRG2
5.61694e-09	0.00252365	14	-0.0147076	21542766	350474	ukb-d-30020_irnt	rs12889267	G	A	0.168301	Haemoglobin concentration	NDRG2
6.19998e-09	0.00168832	14	-0.00981273	21542766	454672	ukb-b-19925	rs12889267	G	A	0.167011	Arm fat-free mass (left)	NDRG2
7.00003e-09	0.00168169	14	-0.0097405	21542766	454655	ukb-b-9093	rs12889267	G	A	0.167007	Arm predicted mass (left)	NDRG2
1.23637e-08	0.0027187	14	-0.0154824	21542766	350475	ukb-d-30010_irnt	rs12889267	G	A	0.168302	Red blood cell (erythrocyte) count	NDRG2
1.29999e-08	0.0021998	14	-0.0125197	21542766	421986	ukb-b-7953	rs12889267	G	A	0.166959	Forced vital capacity (FVC)	NDRG2
1.63795e-08	0.00302988	14	0.0171085	21542766	350471	ukb-d-30090_irnt	rs12889267	G	A	0.168302	Platelet crit	NDRG2
2.1e-08	0.00240892	14	-0.0134908	21542766	345665	ukb-b-14713	rs12889267	G	A	0.167356	Forced vital capacity (FVC), Best measure	NDRG2
4.09996e-08	0.00165034	14	-0.00905496	21542766	454746	ukb-b-16698	rs12889267	G	A	0.16702	Arm predicted mass (right)	NDRG2
5e-08	0.00237055	14	-0.0129263	21542766	NA	ieu-b-105	rs12889267	G	A	0.167362	FVC	NDRG2
5.83499e-08	0.00474139	14	-0.0257162	21542766	172925	ebi-a-GCST004615	rs12889267	G	A	0.1675	Hemoglobin concentration	NDRG2
7.90005e-08	0.00165593	14	-0.00889026	21542766	454753	ukb-b-19520	rs12889267	G	A	0.167021	Arm fat-free mass (right)	NDRG2
1e-07	0.00506324	14	-0.0269257	21542766	200272	ukb-b-3357	rs12889267	G	A	0.167724	Birth weight of first child	NDRG2
1.2e-07	0.00413728	14	-0.0218824	21542766	146226	ukb-b-2122	rs12889267	G	A	0.16652	Ankle spacing width (left)	NDRG2
4.20001e-07	0.00952398	14	0.0481813	21542766	39749	ukb-b-7710	rs12889267	G	A	0.165098	Pulse rate (during blood-pressure measurement)	NDRG2
4.30002e-07	0.00202932	14	0.0102552	21542766	454840	ukb-b-19921	rs12889267	G	A	0.167017	Impedance of whole body	NDRG2
6.01021e-07	0.00200964	14	-0.0100301	21542766	331216	ukb-a-285	rs12889267	G	A	0.168617	Arm predicted mass (right)	NDRG2
6.57764e-07	0.00205013	14	-0.0101964	21542766	331146	ukb-a-289	rs12889267	G	A	0.168617	Arm predicted mass (left)	NDRG2
7.37717e-07	0.0020578	14	-0.0101887	21542766	331159	ukb-a-288	rs12889267	G	A	0.168617	Arm fat-free mass (left)	NDRG2
8e-07	0.00418791	14	-0.0206699	21542766	146181	ukb-b-8607	rs12889267	G	A	0.166602	Ankle spacing width (right)	NDRG2
9.59997e-07	0.00232452	14	-0.0113887	21542766	421986	ukb-b-19657	rs12889267	G	A	0.166959	Forced expiratory volume in 1-second (FEV1)	NDRG2
1e-06	0.00310914	14	-0.0151825	21542766	148653	ukb-b-8428	rs12889267	G	A	0.168149	Forced expiratory volume in 1-second (FEV1), predicted	NDRG2
1.09999e-06	0.00234191	14	-0.0113972	21542766	454893	ukb-b-12039	rs12889267	G	A	0.167021	Weight	NDRG2
1.17601e-06	0.00475569	14	-0.0231108	21542766	172952	ebi-a-GCST004601	rs12889267	G	A	0.1675	Red blood cell count	NDRG2
1.29999e-06	0.000547497	14	-0.00265372	21542766	462933	ukb-b-15592	rs12889267	G	A	0.167086	Operation code: varicose vein surgery	NDRG2
1.29999e-06	0.00254915	14	-0.0123209	21542766	345665	ukb-b-11141	rs12889267	G	A	0.167356	Forced expiratory volume in 1-second (FEV1), Best measure	NDRG2
1.29999e-06	0.00199658	14	-0.00967131	21542766	NA	ieu-b-104	rs12889267	G	A	0.167362	HbA1C	NDRG2
1.3836e-06	0.00246805	14	0.0119144	21542766	331284	ukb-a-269	rs12889267	G	A	0.168617	Impedance of whole body	NDRG2
1.42824e-06	0.00233345	14	-0.0112498	21542766	335821	ukb-a-374	rs12889267	G	A	0.168617	Hand grip strength (left)	NDRG2
2.15095e-06	0.00592435	14	-0.0280748	21542766	145558	ukb-a-318	rs12889267	G	A	0.168617	Birth weight of first child	NDRG2
2.69998e-06	0.00553157	14	0.0262467	21542766	NA	met-d-Gln	rs12889267	G	A	0.166898	Glutamine	NDRG2
2.88058e-06	0.00820864	14	0.0384139	21542766	49610	ukb-a-393	rs12889267	G	A	0.168617	Maximum heart rate during fitness test	NDRG2
3.29997e-06	0.00232519	14	-0.010812	21542766	461632	ukb-b-11842	rs12889267	G	A	0.167078	Weight	NDRG2
3.59998e-06	0.00709086	14	0.0328644	21542766	68160	ukb-b-11361	rs12889267	G	A	0.167466	ECG, heart rate	NDRG2
3.72263e-06	0.00201681	14	-0.0093305	21542766	331221	ukb-a-284	rs12889267	G	A	0.168617	Arm fat-free mass (right)	NDRG2
5.1e-06	0.00266864	14	-0.0120871	21542766	382988	ebi-a-GCST90012104	rs12889267	G	A	0.168059	Bioavailable testosterone levels	NDRG2
5.39995e-06	0.00462587	14	-0.0210412	21542766	151546	ukb-b-11598	rs12889267	G	A	0.166759	Pulse wave reflection index	NDRG2
7.42934e-06	0.016029	14	0.0718258	21542766	30687	eqtl-a-ENSG00000165795	rs12889267	G	A	0.164853	ENSG00000165795	NDRG2
7.71383e-06	0.00233809	14	-0.0104584	21542766	335842	ukb-a-379	rs12889267	G	A	0.168617	Hand grip strength (right)	NDRG2
5.79429e-248	0.00216843	14	0.0729274	23861811	436424	ukb-b-18103	rs365990	G	A	0.370973	Pulse rate, automated reading	MYH6
3.99025e-169	0.00258578	14	0.0717218	23861811	317756	ukb-a-3	rs365990	G	A	0.369482	Pulse rate automated reading	MYH6
6.59933e-85	0.00370829	14	0.0724071	23861811	151546	ukb-b-15892	rs365990	G	A	0.372249	Pulse rate	MYH6
1.46285e-61	0.00438141	14	0.0725814	23861811	110153	ukb-a-363	rs365990	G	A	0.369482	Pulse rate	MYH6
5.66239e-28	0.0553	14	0.6063	23861811	91227	ieu-a-1056	rs365990	G	A	0.3425	Heart rate	MYH6
5.66239e-28	0.0553	14	0.6063	23861811	6568	ebi-a-GCST001969	rs365990	G	A	0.3425	Heart rate	MYH6
5.90065e-25	0.00732809	14	0.075609	23861811	39749	ukb-b-7710	rs365990	G	A	0.366641	Pulse rate (during blood-pressure measurement)	MYH6
2.85627e-15	13.8558	14	109.419	23861811	33955	ebi-a-GCST004824	rs365990	G	A	NA	P wave terminal force	MYH6
8.49963e-15	0.00550193	14	0.0426963	23861811	68160	ukb-b-11361	rs365990	G	A	0.371354	ECG, heart rate	MYH6
2.53922e-13	0.0075	14	0.0547	23861811	537409	ebi-a-GCST006061	rs365990	G	A	NA	Atrial fibrillation	MYH6
5.95251e-13	0.0312	14	-0.225	23861811	736333	ieu-b-38	rs365990	G	A	0.3658	systolic blood pressure	MYH6
2.39994e-11	0.00214691	14	-0.0143345	23861811	436419	ukb-b-20175	rs365990	G	A	0.37097	Systolic blood pressure, automated reading	MYH6
6.06317e-11	0.00254437	14	-0.0166463	23861811	317754	ukb-a-360	rs365990	G	A	0.369482	Systolic blood pressure automated reading	MYH6
4.561e-10	0.0069	14	0.0433	23861811	1030836	ebi-a-GCST006414	rs365990	G	A	0.3583	Atrial fibrillation	MYH6
9.49992e-10	0.00357499	14	-0.021873	23861811	151546	ukb-b-11598	rs365990	G	A	0.372249	Pulse wave reflection index	MYH6
3.36891e-09	0.000373671	14	0.0022094	23861811	361194	ukb-d-CARDIAC_ARRHYTM	rs365990	G	A	0.36925	Cardiac arrhytmias, COPD co-morbidities	MYH6
6.4e-09	0.000236174	14	0.00137138	23861811	463010	ukb-b-964	rs365990	G	A	0.370605	Diagnoses - main ICD10: I48 Atrial fibrillation and flutter	MYH6
9.67498e-08	0.096	14	0.5117	23861811	37678	ebi-a-GCST004826	rs365990	G	A	NA	P wave duration	MYH6
2.19999e-07	0.00545003	14	0.0282576	23861811	68409	ukb-b-14461	rs365990	G	A	0.371223	Maximum heart rate during fitness test	MYH6
4.80065e-07	0.0139008	14	0.0700211	23861811	10785	ukb-d-12338_irnt	rs365990	G	A	0.370885	P duration	MYH6
5.60003e-07	0.00214204	14	0.0107173	23861811	436424	ukb-b-7992	rs365990	G	A	0.370973	Diastolic blood pressure, automated reading	MYH6
9.49992e-07	0.000260102	14	0.00127475	23861811	463010	ukb-b-6217	rs365990	G	A	0.370605	Diagnoses - secondary ICD10: I48 Atrial fibrillation and flutter	MYH6
1.21708e-06	0.00420127	14	-0.0203892	23861811	110153	ukb-a-364	rs365990	G	A	0.369482	Pulse wave reflection index	MYH6
1.40699e-06	0.018	14	0.087	23861811	747997	ieu-b-39	rs365990	G	A	0.366	diastolic blood pressure	MYH6
3.45669e-06	0.000266384	14	0.00123648	23861811	337199	ukb-a-536	rs365990	G	A	0.369482	Diagnoses - main ICD10: I48 Atrial fibrillation and flutter	MYH6
7.21606e-06	0.01601	14	0.07185	23861811	NA	ukb-e-102_CSA	rs365990	G	A	0.689	Pulse rate, automated reading	MYH6
1.80011e-90	0.00130927	15	0.0264064	84284552	461950	ukb-b-10787	rs2585058	A	G	0.490977	Standing height	ADAMTSL3
2.15824e-59	0.00172781	15	0.0280862	84284552	336474	ukb-a-389	rs2585058	A	G	0.489785	Standing height	ADAMTSL3
6.89922e-55	0.00180613	15	0.0281816	84284552	454863	ukb-b-7376	rs2585058	A	G	0.490799	Impedance of leg (right)	ADAMTSL3
9.09913e-52	0.00182161	15	0.0275754	84284552	454857	ukb-b-14068	rs2585058	A	G	0.4908	Impedance of leg (left)	ADAMTSL3
7.19946e-46	0.0029	15	0.042	84284552	252577	ieu-a-89	rs2585058	A	G	0.408	Height	ADAMTSL3
2.29985e-43	0.00151818	15	0.020962	84284552	454840	ukb-b-19921	rs2585058	A	G	0.490805	Impedance of whole body	ADAMTSL3
4.21308e-39	0.00166007	15	0.0217186	84284552	332021	ukb-a-35	rs2585058	A	G	0.489785	Comparative height size at age 10	ADAMTSL3
5.1428e-36	0.00220066	15	0.0275767	84284552	331301	ukb-a-270	rs2585058	A	G	0.489785	Impedance of leg (right)	ADAMTSL3
1.59993e-35	0.00149543	15	0.0186052	84284552	NA	ieu-b-104	rs2585058	A	G	0.490212	HbA1C	ADAMTSL3
2.49977e-35	0.00190922	15	0.0236809	84284552	345665	ukb-b-11141	rs2585058	A	G	0.490227	Forced expiratory volume in 1-second (FEV1), Best measure	ADAMTSL3
4.40048e-35	0.0017398	15	0.0215003	84284552	421986	ukb-b-19657	rs2585058	A	G	0.490993	Forced expiratory volume in 1-second (FEV1)	ADAMTSL3
2.11009e-33	0.0024	15	0.0288	84284552	321047	ebi-a-GCST007431	rs2585058	A	G	0.49	Lung function (FEV1/FVC)	ADAMTSL3
2.69774e-33	0.00221772	15	0.026666	84284552	331296	ukb-a-271	rs2585058	A	G	0.489785	Impedance of leg (left)	ADAMTSL3
1.03205e-28	0.00185476	15	0.0206221	84284552	331284	ukb-a-269	rs2585058	A	G	0.489785	Impedance of whole body	ADAMTSL3
1.48559e-28	0.00208263	15	0.023088	84284552	307638	ukb-a-337	rs2585058	A	G	0.489785	Forced expiratory volume in 1-second (FEV1)	ADAMTSL3
6.56448e-27	0.00228955	15	0.0245938	84284552	255492	ukb-a-231	rs2585058	A	G	0.489785	Forced expiratory volume in 1-second (FEV1) Best measure	ADAMTSL3
1.29987e-25	0.00141471	15	0.0147968	84284552	454850	ukb-b-19379	rs2585058	A	G	0.490804	Impedance of arm (left)	ADAMTSL3
1.50003e-23	0.00202115	15	0.0202098	84284552	454588	ukb-b-20044	rs2585058	A	G	0.490793	Trunk fat mass	ADAMTSL3
1.59993e-23	0.00140959	15	0.0140857	84284552	454826	ukb-b-7859	rs2585058	A	G	0.490807	Impedance of arm (right)	ADAMTSL3
2.19989e-23	0.00185639	15	0.0184988	84284552	454613	ukb-b-16407	rs2585058	A	G	0.490791	Trunk fat percentage	ADAMTSL3
9.3994e-22	0.00177498	15	0.0170095	84284552	NA	ieu-b-105	rs2585058	A	G	0.490212	FVC	ADAMTSL3
2.09991e-21	0.00180367	15	0.0171327	84284552	345665	ukb-b-14713	rs2585058	A	G	0.490227	Forced vital capacity (FVC), Best measure	ADAMTSL3
1.10002e-20	0.00164611	15	0.0153506	84284552	421986	ukb-b-7953	rs2585058	A	G	0.490993	Forced vital capacity (FVC)	ADAMTSL3
5.49288e-20	0.0266	15	0.2431	84284552	105266	ieu-b-4814	rs2585058	A	G	NA	Height	ADAMTSL3
9.79941e-20	0.00150475	15	0.0136795	84284552	461536	ukb-b-16881	rs2585058	A	G	0.490978	Sitting height	ADAMTSL3
1.62218e-19	0.0023	15	0.0212	84284552	321047	ebi-a-GCST007432	rs2585058	A	G	0.4904	FEV1	ADAMTSL3
5.30029e-19	0.00154679	15	0.0137752	84284552	454633	ukb-b-8909	rs2585058	A	G	0.490792	Body fat percentage	ADAMTSL3
1.87932e-18	0.00171793	15	0.0150574	84284552	331292	ukb-a-273	rs2585058	A	G	0.489785	Impedance of arm (left)	ADAMTSL3
9.67832e-18	0.00171067	15	0.0146744	84284552	331279	ukb-a-272	rs2585058	A	G	0.489785	Impedance of arm (right)	ADAMTSL3
1.28647e-17	0.00197479	15	0.0168754	84284552	307638	ukb-a-336	rs2585058	A	G	0.489785	Forced vital capacity (FVC)	ADAMTSL3
2.39994e-17	0.00196064	15	0.0166088	84284552	454137	ukb-b-19393	rs2585058	A	G	0.490821	Whole body fat mass	ADAMTSL3
7.27947e-17	0.00216818	15	0.0180891	84284552	255492	ukb-a-232	rs2585058	A	G	0.489785	Forced vital capacity (FVC) Best measure	ADAMTSL3
9.06985e-17	0.0321	15	0.2672	84284552	74311	ieu-b-4813	rs2585058	A	G	NA	Height	ADAMTSL3
4.00037e-15	0.0041	15	0.032	84284552	153130	ieu-a-66	rs2585058	A	G	0.4083	Waist circumference	ADAMTSL3
4.00037e-15	0.0041	15	0.032	84284552	153130	ieu-a-67	rs2585058	A	G	0.4083	Waist circumference	ADAMTSL3
4.5144e-15	0.00188018	15	0.0147409	84284552	336172	ukb-a-195	rs2585058	A	G	0.489785	Sitting height	ADAMTSL3
9.09913e-15	0.000872849	15	-0.00676543	84284552	353315	ieu-b-106	rs2585058	A	G	0.490212	FEV1/FVC < 0.7	ADAMTSL3
1.59993e-14	0.0012807	15	0.00983743	84284552	454854	ukb-b-20531	rs2585058	A	G	0.490803	Leg fat percentage (right)	ADAMTSL3
2.39994e-14	0.0045	15	0.034	84284552	143458	ieu-a-54	rs2585058	A	G	0.4083	Hip circumference	ADAMTSL3
2.39994e-14	0.0045	15	0.034	84284552	143458	ieu-a-55	rs2585058	A	G	0.4083	Hip circumference	ADAMTSL3
3.80014e-14	0.00199927	15	0.0151326	84284552	462117	ukb-b-15590	rs2585058	A	G	0.490964	Hip circumference	ADAMTSL3
5.60015e-14	0.00174128	15	0.0130906	84284552	461632	ukb-b-11842	rs2585058	A	G	0.490959	Weight	ADAMTSL3
9.70063e-14	0.00175387	15	0.0130563	84284552	454893	ukb-b-12039	rs2585058	A	G	0.490799	Weight	ADAMTSL3
1.20005e-13	0.00160833	15	0.0119341	84284552	454846	ukb-b-18096	rs2585058	A	G	0.490805	Leg fat mass (right)	ADAMTSL3
1.13058e-12	0.00244936	15	0.0174244	84284552	331093	ukb-a-291	rs2585058	A	G	0.489785	Trunk fat mass	ADAMTSL3
1.59993e-12	0.00158939	15	0.0112237	84284552	454823	ukb-b-7212	rs2585058	A	G	0.490803	Leg fat mass (left)	ADAMTSL3
1.99986e-12	0.00126436	15	0.00889214	84284552	454826	ukb-b-18377	rs2585058	A	G	0.490803	Leg fat percentage (left)	ADAMTSL3
3.93369e-12	0.00223596	15	0.0155171	84284552	331113	ukb-a-290	rs2585058	A	G	0.489785	Trunk fat percentage	ADAMTSL3
3.90032e-11	0.0051	15	0.034	84284552	91971	ieu-a-68	rs2585058	A	G	0.4083	Waist circumference	ADAMTSL3
3.90032e-11	0.0051	15	0.034	84284552	91971	ieu-a-69	rs2585058	A	G	0.4083	Waist circumference	ADAMTSL3
5.57057e-11	0.0057	15	0.038	84284552	73079	ieu-a-97	rs2585058	A	G	0.4083	Height	ADAMTSL3
1.32559e-10	0.0118883	15	-0.0763718	84284552	5495	eqtl-a-ENSG00000230373	rs2585058	A	G	0.509616	ENSG00000230373	ADAMTSL3
3.40997e-10	0.0046	15	0.029	84284552	47470	ieu-a-105	rs2585058	A	G	0.4083	Waist circumference	ADAMTSL3
3.79997e-10	0.00179447	15	0.0112356	84284552	462166	ukb-b-9405	rs2585058	A	G	0.490959	Waist circumference	ADAMTSL3
6.90001e-10	0.0054	15	0.034	84284552	86763	ieu-a-56	rs2585058	A	G	0.4083	Hip circumference	ADAMTSL3
6.90001e-10	0.0054	15	0.034	84284552	86763	ieu-a-57	rs2585058	A	G	0.4083	Hip circumference	ADAMTSL3
9.60417e-10	0.00186522	15	0.0114077	84284552	331117	ukb-a-264	rs2585058	A	G	0.489785	Body fat percentage	ADAMTSL3
1.29999e-09	0.00352666	15	0.0213886	84284552	148653	ukb-b-13405	rs2585058	A	G	0.489659	Forced expiratory volume in 1-second (FEV1), predicted percentage	ADAMTSL3
2.08061e-09	0.00237365	15	0.0142219	84284552	330762	ukb-a-265	rs2585058	A	G	0.489785	Whole body fat mass	ADAMTSL3
9.09997e-09	0.00232691	15	0.0133734	84284552	148653	ukb-b-8428	rs2585058	A	G	0.489659	Forced expiratory volume in 1-second (FEV1), predicted	ADAMTSL3
1.10953e-08	0.0021254	15	0.0121429	84284552	336227	ukb-a-249	rs2585058	A	G	0.489785	Weight	ADAMTSL3
1.9132e-08	0.00240879	15	0.013537	84284552	336601	ukb-a-388	rs2585058	A	G	0.489785	Hip circumference	ADAMTSL3
3.03858e-08	0.0118928	15	-0.0658753	84284552	14256	eqtl-a-ENSG00000136404	rs2585058	A	G	0.509616	ENSG00000136404	ADAMTSL3
3.40001e-08	0.00140388	15	-0.00774582	84284552	454718	ukb-b-4650	rs2585058	A	G	0.490882	Comparative body size at age 10	ADAMTSL3
6.46636e-08	0.0118934	15	-0.0642886	84284552	30813	eqtl-a-ENSG00000197696	rs2585058	A	G	0.509616	ENSG00000197696	ADAMTSL3
2.26856e-07	0.00194498	15	0.0100671	84284552	331293	ukb-a-275	rs2585058	A	G	0.489785	Leg fat mass (right)	ADAMTSL3
2.5e-07	0.0066	15	0.034	84284552	56882	ieu-a-59	rs2585058	A	G	0.4083	Hip circumference	ADAMTSL3
2.5e-07	0.0066	15	0.034	84284552	56882	ieu-a-58	rs2585058	A	G	0.4083	Hip circumference	ADAMTSL3
2.74448e-07	0.0118946	15	0.0611429	84284552	25524	eqtl-a-ENSG00000156232	rs2585058	A	G	0.509616	ENSG00000156232	ADAMTSL3
4.58406e-07	0.00154072	15	0.00776994	84284552	331296	ukb-a-274	rs2585058	A	G	0.489785	Leg fat percentage (right)	ADAMTSL3
5.93157e-07	0.00272671	15	0.0136164	84284552	110423	ukb-a-234	rs2585058	A	G	0.489785	Forced expiratory volume in 1-second (FEV1) predicted	ADAMTSL3
6.26498e-07	0.00425847	15	0.0212206	84284552	110423	ukb-a-235	rs2585058	A	G	0.489785	Forced expiratory volume in 1-second (FEV1) predicted percentage	ADAMTSL3
9.50452e-07	0.00166511	15	-0.00816193	84284552	331693	ukb-a-34	rs2585058	A	G	0.489785	Comparative body size at age 10	ADAMTSL3
9.6055e-07	0.00653204	15	-0.0320041	84284552	408422	ebi-a-GCST90014325	rs2585058	A	G	0.489638	Asthma	ADAMTSL3
1.2e-06	0.0063	15	0.031	84284552	61353	ieu-a-70	rs2585058	A	G	0.4083	Waist circumference	ADAMTSL3
1.2e-06	0.0063	15	0.031	84284552	61353	ieu-a-71	rs2585058	A	G	0.4083	Waist circumference	ADAMTSL3
1.236e-06	0.00192278	15	0.00932523	84284552	331275	ukb-a-279	rs2585058	A	G	0.489785	Leg fat mass (left)	ADAMTSL3
1.40001e-06	0.000663248	15	-0.00320277	84284552	462933	ukb-b-18113	rs2585058	A	G	0.490955	Non-cancer illness code, self-reported: asthma	ADAMTSL3
1.6e-06	0.000662768	15	-0.00317956	84284552	462013	ukb-b-20296	rs2585058	A	G	0.490971	Blood clot, DVT, bronchitis, emphysema, asthma, rhinitis, eczema, allergy diagnosed by doctor: Asthma	ADAMTSL3
1.6e-06	0.00124029	15	0.00594461	84284552	454753	ukb-b-19520	rs2585058	A	G	0.490788	Arm fat-free mass (right)	ADAMTSL3
1.7e-06	0.00125947	15	0.00603298	84284552	454655	ukb-b-9093	rs2585058	A	G	0.490789	Arm predicted mass (left)	ADAMTSL3
2e-06	0.00123609	15	0.00587562	84284552	454746	ukb-b-16698	rs2585058	A	G	0.490788	Arm predicted mass (right)	ADAMTSL3
2.90001e-06	0.000176343	15	0.00082429	84284552	463010	ukb-b-11064	rs2585058	A	G	0.490953	Diagnoses - secondary ICD10: Z95.1 Presence of aortocoronary bypass graft	ADAMTSL3
3.2e-06	0.00126442	15	0.00589094	84284552	454672	ukb-b-19925	rs2585058	A	G	0.490782	Arm fat-free mass (left)	ADAMTSL3
3.29997e-06	0.00131106	15	0.00610024	84284552	454874	ukb-b-16446	rs2585058	A	G	0.490794	Basal metabolic rate	ADAMTSL3
5.1e-06	0.00197232	15	0.00899276	84284552	454684	ukb-b-8338	rs2585058	A	G	0.490785	Arm fat mass (left)	ADAMTSL3
5.19996e-06	0.00183987	15	0.00838249	84284552	421986	ukb-b-12019	rs2585058	A	G	0.490993	Peak expiratory flow (PEF)	ADAMTSL3
6.19998e-06	0.00197239	15	0.00891584	84284552	454757	ukb-b-6704	rs2585058	A	G	0.4908	Arm fat mass (right)	ADAMTSL3
7.59994e-06	0.0044	15	0.02	84284552	145400	ieu-a-49	rs2585058	A	G	0.4083	Hip circumference	ADAMTSL3
7.59994e-06	0.0044	15	0.02	84284552	145400	ieu-a-48	rs2585058	A	G	0.4083	Hip circumference	ADAMTSL3
1.42233e-13	0.0025033	16	0.018511	1004971	342439	ukb-d-30770_irnt	rs79523980	C	T	0.34938	IGF-1	LMF1*
3.11387e-13	0.014198	16	0.1035	1004971	342439	ukb-d-30770_raw	rs79523980	C	T	0.34938	IGF-1	LMF1*
9.29608e-11	0.002	16	0.0132	1004971	450243	ebi-a-GCST90000025	rs79523980	C	T	0.3498	Appendicular lean mass	LMF1*
2.43703e-07	0.0025003	16	-0.012908	1004971	343992	ukb-d-30870_irnt	rs79523980	C	T	0.34939	Triglycerides	LMF1*
3.50002e-07	0.00275114	16	0.0137438	1004971	244730	ebi-a-GCST90000027	rs79523980	C	T	0.349821	Appendicular lean mass	LMF1*
1.42279e-06	0.0025833	16	-0.012457	1004971	343992	ukb-d-30870_raw	rs79523980	C	T	0.34939	Triglycerides	LMF1*
5.10035e-12	0.00210051	16	-0.0144979	4258173	436424	ukb-b-18103	rs889807	C	T	0.512146	Pulse rate, automated reading	SRL
5.44453e-10	0.00250872	16	-0.0155689	4258173	317756	ukb-a-3	rs889807	C	T	0.512134	Pulse rate automated reading	SRL
3.07999e-07	0.0174	16	-0.0891	4258173	743070	ieu-b-39	rs889807	C	T	0.5112	diastolic blood pressure	SRL
8.70001e-07	0.00281276	16	0.0144632	4258173	230454	ebi-a-GCST90012112	rs889807	C	T	0.510572	Total testosterone levels	SRL
9.06108e-07	0.0302	16	-0.1481	4258173	731324	ieu-b-38	rs889807	C	T	0.5112	systolic blood pressure	SRL
3.25237e-06	0.0118946	16	0.05536	4258173	31679	eqtl-a-ENSG00000090447	rs889807	C	T	0.50327	ENSG00000090447	SRL
2.84328e-09	0.012365	16	0.0734543	77494106	31231	eqtl-a-ENSG00000103111	rs62046468	T	C	0.362555	ENSG00000103111	ADAMTS18
2.30001e-08	0.00474532	16	0.0265092	77494106	83410	ukb-b-13538	rs62046468	T	C	0.378103	6mm weak meridian (left)	ADAMTS18
1.5e-07	0.00472463	16	0.0248384	77494106	84303	ukb-b-13416	rs62046468	T	C	0.378828	6mm weak meridian (right)	ADAMTS18
3.31139e-07	0.012369	16	0.0631414	77494106	20668	eqtl-a-ENSG00000140876	rs62046468	T	C	0.362555	ENSG00000140876	ADAMTS18
4.39997e-07	0.0047268	16	0.023867	77494106	83410	ukb-b-645	rs62046468	T	C	0.378103	6mm strong meridian (left)	ADAMTS18
8.19993e-07	0.00443737	16	0.0218781	77494106	95998	ukb-b-11113	rs62046468	T	C	0.378201	3mm weak meridian (left)	ADAMTS18
1.7e-06	0.00443182	16	0.0212177	77494106	95998	ukb-b-14664	rs62046468	T	C	0.378201	3mm strong meridian (left)	ADAMTS18
3.2e-06	0.00443474	16	0.0206552	77494106	96007	ukb-b-6852	rs62046468	T	C	0.378201	3mm strong meridian (right)	ADAMTS18
5.99998e-06	0.00159305	16	0.00721244	77494106	454633	ukb-b-8909	rs62046468	T	C	0.377967	Body fat percentage	ADAMTS18
3.27341e-310	0.018341	17	0.734102	624865	31256	eqtl-a-ENSG00000141252	rs16954854	A	G	0.105754	ENSG00000141252	VPS53*
1.56315e-136	0.0189433	17	0.471125	624865	31684	eqtl-a-ENSG00000187624	rs16954854	A	G	0.105754	ENSG00000187624	VPS53*
1.0617e-112	0.0190141	17	-0.428964	624865	31684	eqtl-a-ENSG00000179409	rs16954854	A	G	0.105754	ENSG00000179409	VPS53*
2.92752e-19	0.0192989	17	0.173138	624865	26609	eqtl-a-ENSG00000183688	rs16954854	A	G	0.105754	ENSG00000183688	VPS53*
1.96399e-06	0.02986	17	0.142	624865	NA	ukb-e-104110_AFR	rs16954854	A	G	0.92006	Broad bean intake	VPS53*
6.10267e-06	0.0193399	17	0.0874722	624865	14263	eqtl-a-ENSG00000181031	rs16954854	A	G	0.105754	ENSG00000181031	VPS53*
1.48525e-11	0.0023284	17	0.015716	41831443	315133	ukb-d-30760_irnt	rs17881550	GC	G	0.43152	HDL cholesterol	SOST
1.64801e-10	0.00089603	17	0.0057267	41831443	315133	ukb-d-30760_raw	rs17881550	GC	G	0.43152	HDL cholesterol	SOST
2.28549e-10	0.0023727	17	-0.015045	41831443	343992	ukb-d-30870_irnt	rs17881550	GC	G	0.43158	Triglycerides	SOST
5.91589e-10	0.0024515	17	-0.015182	41831443	343992	ukb-d-30870_raw	rs17881550	GC	G	0.43158	Triglycerides	SOST
1.1434e-07	0.0023681	17	0.012557	41831443	313387	ukb-d-30630_irnt	rs17881550	GC	G	0.43148	Apoliprotein A	SOST
1.76999e-07	0.0019	17	0.0101	41831443	450243	ebi-a-GCST90000025	rs17881550	GC	G	0.4309	Appendicular lean mass	SOST
5.4513e-07	0.00064228	17	0.0032177	41831443	313387	ukb-d-30630_raw	rs17881550	GC	G	0.43148	Apoliprotein A	SOST
8.60003e-06	0.00394563	17	-0.0190724	41831443	NA	met-d-VLDL_size	rs17881550	GC	G	0.429953	Average diameter for VLDL particles	SOST
2.47913e-57	0.0433	17	0.6903	45013271	722845	ieu-b-38	rs17608766	C	T	0.1445	systolic blood pressure	GOSR2
8.37722e-52	0.0173173	17	0.262242	45013271	6421	eqtl-a-ENSG00000176681	rs17608766	C	T	0.134259	ENSG00000176681	GOSR2
1.51043e-33	0.017368	17	0.209642	45013271	5502	eqtl-a-ENSG00000260075	rs17608766	C	T	0.134259	ENSG00000260075	GOSR2
9.63829e-25	0.00064852	17	-0.00667	45013271	18096	ebi-a-GCST90000289	rs17608766	C	T	0.14851	Myocardial fractal dimension (slice 3)	GOSR2
4.79954e-24	0.00294285	17	0.0297625	45013271	436419	ukb-b-20175	rs17608766	C	T	0.144942	Systolic blood pressure, automated reading	GOSR2
5.71084e-24	0.0032293	17	0.032608	45013271	344052	ukb-d-30670_irnt	rs17608766	C	T	0.14754	Urea	GOSR2
1.33906e-23	0.0173957	17	-0.17418	45013271	5502	eqtl-a-ENSG00000265218	rs17608766	C	T	0.134259	ENSG00000265218	GOSR2
1.87586e-23	0.0173961	17	0.173603	45013271	8269	eqtl-a-ENSG00000228696	rs17608766	C	T	0.134259	ENSG00000228696	GOSR2
3.95276e-22	0.0045267	17	0.043787	45013271	344052	ukb-d-30670_raw	rs17608766	C	T	0.14754	Urea	GOSR2
4.25991e-21	0.0174027	17	-0.164034	45013271	3831	eqtl-a-ENSG00000266644	rs17608766	C	T	0.134259	ENSG00000266644	GOSR2
3.33964e-16	0.002626	17	0.021446	45013271	562259	ebi-a-GCST90002304	rs17608766	C	T	0.143551	Hematocrit	GOSR2
6.29941e-16	0.00128983	17	0.0104267	45013271	461880	ukb-b-14177	rs17608766	C	T	0.145033	Vascular/heart problems diagnosed by doctor: High blood pressure	GOSR2
1.50003e-15	0.00132527	17	-0.0105693	45013271	461880	ukb-b-13352	rs17608766	C	T	0.145033	Vascular/heart problems diagnosed by doctor: None of the above	GOSR2
6.21584e-15	0.00346163	17	0.0270002	45013271	317754	ukb-a-360	rs17608766	C	T	0.14749	Systolic blood pressure automated reading	GOSR2
9.3994e-15	0.00127227	17	0.0098568	45013271	462933	ukb-b-14057	rs17608766	C	T	0.145042	Non-cancer illness code, self-reported: hypertension	GOSR2
1.40378e-13	0.00286962	17	0.0212245	45013271	350475	ukb-d-30010_irnt	rs17608766	C	T	0.14749	Red blood cell (erythrocyte) count	GOSR2
5.47772e-13	0.00273802	17	0.0197497	45013271	350475	ukb-d-30030_irnt	rs17608766	C	T	0.14749	Haematocrit percentage	GOSR2
7.10559e-13	0.0174256	17	-0.125067	45013271	4022	eqtl-a-ENSG00000232300	rs17608766	C	T	0.134259	ENSG00000232300	GOSR2
2.28087e-12	0.00266377	17	0.01869	45013271	350474	ukb-d-30020_irnt	rs17608766	C	T	0.147489	Haemoglobin concentration	GOSR2
2.84839e-12	0.00152048	17	0.0106209	45013271	336683	ukb-a-437	rs17608766	C	T	0.14749	Vascular/heart problems diagnosed by doctor: High blood pressure	GOSR2
7.62606e-12	0.0249	17	0.1707	45013271	734608	ieu-b-39	rs17608766	C	T	0.1448	diastolic blood pressure	GOSR2
1.09977e-11	0.00156152	17	-0.0106075	45013271	336683	ukb-a-435	rs17608766	C	T	0.14749	Vascular/heart problems diagnosed by doctor: None of the above	GOSR2
1.11173e-11	0.00045713	17	-0.0031065	45013271	18096	ebi-a-GCST90000290	rs17608766	C	T	0.14851	Myocardial fractal dimension (slice 4)	GOSR2
1.42364e-11	0.00149981	17	0.0101323	45013271	337159	ukb-a-61	rs17608766	C	T	0.14749	Non-cancer illness code self-reported: hypertension	GOSR2
2.19989e-11	0.00297477	17	-0.0199013	45013271	436424	ukb-b-18103	rs17608766	C	T	0.144943	Pulse rate, automated reading	GOSR2
4.42201e-10	0.0163	17	0.1014	45013271	NA	finn-b-I9_AF_EXNONE	rs17608766	C	T	0.1747	Atrial fibrillation and flutter (no controls excluded)	GOSR2
6.8377e-10	0.00352213	17	-0.0217315	45013271	317756	ukb-a-3	rs17608766	C	T	0.14749	Pulse rate automated reading	GOSR2
7.49998e-10	0.0097	17	0.0597	45013271	1030836	ebi-a-GCST006414	rs17608766	C	T	0.1384	Atrial fibrillation	GOSR2
8.19898e-10	0.0076	17	0.0469	45013271	296525	ebi-a-GCST005194	rs17608766	C	T	0.1368	Coronary artery disease	GOSR2
8.39595e-10	0.0109	17	0.0672	45013271	NA	finn-b-RX_ANTIHYP	rs17608766	C	T	0.1747	Antihypertensive medication - note that there are other indications	GOSR2
1.2e-09	0.00151101	17	0.00918956	45013271	249710	ukb-b-18009	rs17608766	C	T	0.144532	Medication for cholesterol, blood pressure, diabetes, or take exogenous hormones: Blood pressure medication	GOSR2
2.17701e-09	0.0195	17	0.1164	45013271	NA	finn-b-I9_AF	rs17608766	C	T	0.175	Atrial fibrillation and flutter	GOSR2
2.80001e-09	0.00300767	17	0.0178742	45013271	408112	ebi-a-GCST90002404	rs17608766	C	T	0.145983	Red cell distribution width	GOSR2
7.39895e-09	0.012	17	0.0695	45013271	NA	finn-b-I9_HYPTENS_EXNONE	rs17608766	C	T	0.1747	Hypertension (no controls excluded)	GOSR2
8.689e-09	0.012	17	0.0691	45013271	NA	finn-b-I9_HYPTENS	rs17608766	C	T	0.1747	Hypertension	GOSR2
9.06505e-09	0.012	17	0.069	45013271	NA	finn-b-I9_HYPERTENSION	rs17608766	C	T	0.1747	Hypertensive diseases	GOSR2
9.06505e-09	0.012	17	0.069	45013271	NA	finn-b-FG_HYPERTENSION	rs17608766	C	T	0.1747	Hypertensive diseases (excluding secondary)	GOSR2
1.40001e-08	0.00212893	17	-0.0120846	45013271	461536	ukb-b-16881	rs17608766	C	T	0.145068	Sitting height	GOSR2
1.47401e-08	0.0006736	17	-0.0038174	45013271	18096	ebi-a-GCST90000288	rs17608766	C	T	0.14851	Myocardial fractal dimension (slice 2)	GOSR2
1.99081e-08	0.0174379	17	0.0978791	45013271	31185	eqtl-a-ENSG00000073969	rs17608766	C	T	0.134259	ENSG00000073969	GOSR2
3.69999e-08	0.0020021	17	0.0110222	45013271	454850	ukb-b-19379	rs17608766	C	T	0.145031	Impedance of arm (left)	GOSR2
5.1e-08	0.000943867	17	0.00514104	45013271	463010	ukb-b-12493	rs17608766	C	T	0.145044	Diagnoses - secondary ICD10: I10 Essential (primary) hypertension	GOSR2
7.10003e-08	0.00975994	17	0.0525987	45013271	39749	ukb-b-6503	rs17608766	C	T	0.147562	Systolic blood pressure, manual reading	GOSR2
8.17617e-08	0.0033408	17	0.0179178	45013271	350473	ukb-d-30070_irnt	rs17608766	C	T	0.147489	Red blood cell (erythrocyte) distribution width	GOSR2
9.18608e-08	0.0129	17	0.069	45013271	NA	finn-b-I9_HYPTENSESS	rs17608766	C	T	0.1745	Hypertension, essential	GOSR2
1.40001e-07	0.00175344	17	-0.00922946	45013271	454753	ukb-b-19520	rs17608766	C	T	0.145029	Arm fat-free mass (right)	GOSR2
2.12902e-07	0.0124	17	0.0643	45013271	NA	finn-b-I9_HYPTENSESS_EXNONE	rs17608766	C	T	0.1747	"Hypertension, essential" (no controls excluded)	GOSR2
3.56164e-07	0.002642	17	-0.0134507	45013271	336172	ukb-a-195	rs17608766	C	T	0.14749	Sitting height	GOSR2
4.20001e-07	0.00178066	17	-0.00900925	45013271	454655	ukb-b-9093	rs17608766	C	T	0.145023	Arm predicted mass (left)	GOSR2
4.33701e-07	0.0141	17	0.0712	45013271	NA	finn-b-CARDIAC_ARRHYTM	rs17608766	C	T	0.1748	Cardiac arrhytmias	GOSR2
4.98104e-07	0.0107	17	0.0538	45013271	537409	ebi-a-GCST006061	rs17608766	C	T	NA	Atrial fibrillation	GOSR2
1.7e-06	0.00178766	17	-0.00856639	45013271	454672	ukb-b-19925	rs17608766	C	T	0.145025	Arm fat-free mass (left)	GOSR2
2e-06	0.00175497	17	-0.00834234	45013271	454508	ukb-b-17409	rs17608766	C	T	0.145024	Trunk fat-free mass	GOSR2
2.36298e-06	0.00499529	17	0.0235758	45013271	172925	ebi-a-GCST004615	rs17608766	C	T	0.1473	Hemoglobin concentration	GOSR2
2.69998e-06	0.00174939	17	-0.00821286	45013271	454463	ukb-b-9685	rs17608766	C	T	0.14502	Trunk predicted mass	GOSR2
2.90001e-06	0.00176221	17	-0.00824415	45013271	454850	ukb-b-13354	rs17608766	C	T	0.145026	Whole body fat-free mass	GOSR2
3.18002e-06	0.019	17	0.0887	45013271	NA	finn-b-I9_HEARTFAIL_AND_ANTIHYPERT	rs17608766	C	T	0.173	Heart failure and antihypertensive medication	GOSR2
3.2e-06	0.00101494	17	0.00472745	45013271	363542	ukb-b-14371	rs17608766	C	T	0.14512	Illnesses of siblings: Heart disease	GOSR2
3.50002e-06	0.00174755	17	-0.0081041	45013271	454746	ukb-b-16698	rs17608766	C	T	0.145028	Arm predicted mass (right)	GOSR2
4.09996e-06	0.00199512	17	0.00919079	45013271	454826	ukb-b-7859	rs17608766	C	T	0.145028	Impedance of arm (right)	GOSR2
4.70002e-06	0.00214864	17	0.00983406	45013271	454840	ukb-b-19921	rs17608766	C	T	0.145027	Impedance of whole body	GOSR2
4.84395e-06	0.0427	17	0.1953	45013271	NA	finn-b-CONGEN_HEART_ARTER	rs17608766	C	T	0.1747	Congenital malformations of heart and great arteries	GOSR2
5.19996e-06	0.00176514	17	-0.00804236	45013271	454888	ukb-b-14540	rs17608766	C	T	0.145031	Whole body water mass	GOSR2
5.80003e-06	0.00204995	17	-0.00929193	45013271	209638	ukb-b-12014	rs17608766	C	T	0.145749	Medication for cholesterol, blood pressure or diabetes: None of the above	GOSR2
5.81393e-06	0.0251	17	0.1139	45013271	NA	finn-b-I9_AF_REIMB	rs17608766	C	T	0.1743	Atrial fibrillation and flutter with reimbursement	GOSR2
5.85396e-06	0.0174447	17	0.0790524	45013271	30436	eqtl-a-ENSG00000198933	rs17608766	C	T	0.134259	ENSG00000198933	GOSR2
6.05996e-06	0.00497365	17	0.0225021	45013271	173039	ebi-a-GCST004604	rs17608766	C	T	0.1473	Hematocrit	GOSR2
7.21855e-06	0.0035348	17	0.015862	45013271	314921	ukb-d-30860_irnt	rs17608766	C	T	0.14767	Total protein	GOSR2
3.27341e-310	0.0127571	17	-0.715749	46555268	31355	eqtl-a-ENSG00000173917	rs17697950	G	A	0.231621	ENSG00000173917	SKAP1*
3.68129e-263	0.0135436	17	-0.469362	46555268	31141	eqtl-a-ENSG00000141293	rs17697950	G	A	0.231621	ENSG00000141293	SKAP1*
5.31129e-67	0.013961	17	-0.241424	46555268	5502	eqtl-a-ENSG00000230148	rs17697950	G	A	0.231621	ENSG00000230148	SKAP1*
4.37019e-51	0.0139965	17	-0.210426	46555268	31141	eqtl-a-ENSG00000182742	rs17697950	G	A	0.231621	ENSG00000182742	SKAP1*
5.72532e-45	0.0140102	17	0.197137	46555268	31355	eqtl-a-ENSG00000005243	rs17697950	G	A	0.231621	ENSG00000005243	SKAP1*
1.0349e-42	0.0140152	17	-0.191988	46555268	31355	eqtl-a-ENSG00000120093	rs17697950	G	A	0.231621	ENSG00000120093	SKAP1*
1.61027e-29	0.0140449	17	-0.158453	46555268	14263	eqtl-a-ENSG00000141295	rs17697950	G	A	0.231621	ENSG00000141295	SKAP1*
4.98196e-27	0.0140505	17	0.151271	46555268	31355	eqtl-a-ENSG00000108439	rs17697950	G	A	0.231621	ENSG00000108439	SKAP1*
2.69836e-21	0.0140634	17	0.133236	46555268	31355	eqtl-a-ENSG00000002919	rs17697950	G	A	0.231621	ENSG00000002919	SKAP1*
1.39219e-16	0.0140741	17	0.116329	46555268	30606	eqtl-a-ENSG00000198933	rs17697950	G	A	0.231621	ENSG00000198933	SKAP1*
2.88602e-16	0.0140748	17	-0.115102	46555268	27425	eqtl-a-ENSG00000120087	rs17697950	G	A	0.231621	ENSG00000120087	SKAP1*
8.10028e-15	0.00221444	17	-0.017197	46555268	431167	ebi-a-GCST90002412	rs17697950	G	A	0.248755	Low density lipoprotein cholesterol levels	SKAP1*
8.11895e-14	0.00235726	17	-0.0176057	46555268	350475	ukb-d-30010_irnt	rs17697950	G	A	0.248674	Red blood cell (erythrocyte) count	SKAP1*
2.32006e-13	0.002145	17	-0.015733	46555268	562259	ebi-a-GCST90002304	rs17697950	G	A	0.24788	Hematocrit	SKAP1*
4.19952e-13	0.00240604	17	-0.0174429	46555268	NA	ieu-b-108	rs17697950	G	A	0.24867	apolipoprotein B	SKAP1*
1.96834e-12	0.00218817	17	-0.015398	46555268	350474	ukb-d-30020_irnt	rs17697950	G	A	0.248675	Haemoglobin concentration	SKAP1*
4.00037e-11	0.00241431	17	-0.0159464	46555268	NA	ieu-b-110	rs17697950	G	A	0.24863	LDL cholesterol	SKAP1*
4.53733e-11	0.00224919	17	-0.0148123	46555268	350475	ukb-d-30030_irnt	rs17697950	G	A	0.248674	Haematocrit percentage	SKAP1*
4.18996e-10	0.0027	17	-0.017	46555268	321047	ebi-a-GCST007429	rs17697950	G	A	0.248	Lung function (FVC)	SKAP1*
7.47946e-10	0.0140892	17	-0.0867245	46555268	11496	eqtl-a-ENSG00000108468	rs17697950	G	A	0.231621	ENSG00000108468	SKAP1*
1.2394e-09	0.0027434	17	-0.016667	46555268	342590	ukb-d-30640_irnt	rs17697950	G	A	0.24894	Apoliprotein B	SKAP1*
1.80119e-09	0.00065325	17	-0.0039292	46555268	342590	ukb-d-30640_raw	rs17697950	G	A	0.24894	Apoliprotein B	SKAP1*
8.93408e-09	0.01746	17	0.1006	46555268	54990	ieu-a-1228	rs17697950	G	A	0.244	High grade and low grade serous ovarian cancer	SKAP1*
1.0984e-08	0.0027218	17	-0.015555	46555268	343621	ukb-d-30780_irnt	rs17697950	G	A	0.24892	LDL direct	SKAP1*
1.1572e-08	0.0023655	17	-0.013498	46555268	343621	ukb-d-30780_raw	rs17697950	G	A	0.24892	LDL direct	SKAP1*
2.49638e-08	0.0026788	17	-0.014931	46555268	344278	ukb-d-30690_irnt	rs17697950	G	A	0.2489	Cholesterol	SKAP1*
2.50282e-08	0.0030608	17	-0.017058	46555268	344278	ukb-d-30690_raw	rs17697950	G	A	0.2489	Cholesterol	SKAP1*
3.40001e-08	0.00118795	17	-0.00651607	46555268	407066	ebi-a-GCST009761	rs17697950	G	A	0.248974	Snoring	SKAP1*
3.47e-08	0.01517	17	0.08367	46555268	66450	ieu-a-1120	rs17697950	G	A	0.244	Ovarian cancer	SKAP1*
4.49997e-08	0.00120746	17	-0.00656346	46555268	408317	ebi-a-GCST009760	rs17697950	G	A	NA	Snoring	SKAP1*
5.65445e-08	0.0140934	17	-0.0765171	46555268	5502	eqtl-a-ENSG00000264920	rs17697950	G	A	0.231621	ENSG00000264920	SKAP1*
6.26744e-08	0.0140935	17	-0.0762598	46555268	14263	eqtl-a-ENSG00000082641	rs17697950	G	A	0.231621	ENSG00000082641	SKAP1*
8.19993e-08	0.00172167	17	-0.0092342	46555268	461089	ukb-b-10215	rs17697950	G	A	0.248457	Hand grip strength (right)	SKAP1*
1.09799e-07	0.01799	17	0.09569	46555268	53978	ieu-a-1121	rs17697950	G	A	0.244	High grade serous ovarian cancer	SKAP1*
1.2e-07	0.00357685	17	-0.0189377	46555268	146226	ukb-b-2122	rs17697950	G	A	0.248502	Ankle spacing width (left)	SKAP1*
1.38899e-07	0.0027	17	-0.0142	46555268	321047	ebi-a-GCST007432	rs17697950	G	A	0.2481	FEV1	SKAP1*
2.51403e-07	0.00411513	17	-0.0212205	46555268	172952	ebi-a-GCST004601	rs17697950	G	A	0.2489	Red blood cell count	SKAP1*
3.80996e-07	0.0029	17	0.0148	46555268	321047	ebi-a-GCST007430	rs17697950	G	A	0.248	Peak expiratory flow	SKAP1*
5.1e-07	0.00190226	17	-0.00955226	46555268	421986	ukb-b-7953	rs17697950	G	A	0.248505	Forced vital capacity (FVC)	SKAP1*
5.99998e-07	0.00171914	17	-0.00857859	46555268	461026	ukb-b-7478	rs17697950	G	A	0.248531	Hand grip strength (left)	SKAP1*
7.19996e-07	0.00117821	17	0.00583965	46555268	430438	ukb-b-17400	rs17697950	G	A	0.248741	Snoring	SKAP1*
1.661e-06	0.00138256	17	0.00662374	46555268	314449	ukb-a-14	rs17697950	G	A	0.248389	Snoring	SKAP1*
1.71799e-06	0.03211	17	0.1547	46555268	43907	ieu-a-1229	rs17697950	G	A	0.244	Serous ovarian cancer: low grade and low malignant potential	SKAP1*
1.79999e-06	0.00362148	17	-0.0172966	46555268	146181	ukb-b-8607	rs17697950	G	A	0.248538	Ankle spacing width (right)	SKAP1*
2.21299e-06	0.0125	17	-0.0591	46555268	21758	ebi-a-GCST90012041	rs17697950	G	A	0.2494	Kidney injury molecule 1 levels	SKAP1*
2.45997e-06	0.005383	17	-0.025378	46555268	150708	ebi-a-GCST90002364	rs17697950	G	A	0.19325	Red blood cell count	SKAP1*
2.69998e-06	0.00208175	17	-0.00976918	46555268	345665	ukb-b-14713	rs17697950	G	A	0.248883	Forced vital capacity (FVC), Best measure	SKAP1*
3.2e-06	0.00204861	17	-0.00953765	46555268	NA	ieu-b-105	rs17697950	G	A	0.24889	FVC	SKAP1*
5.1e-06	0.00137327	17	0.00626357	46555268	457873	ukb-b-14203	rs17697950	G	A	0.248449	Hot drink temperature	SKAP1*
8.90082e-06	0.0019259	17	-0.00855551	46555268	382500	ebi-a-GCST006586	rs17697950	G	A	0.24892	Urinary albumin excretion	SKAP1*
9.26595e-06	0.0176	17	-0.0782	46555268	NA	finn-b-I9_MI_EXNONE	rs17697950	G	A	0.2547	Myocardial infarction (no controls excluded)	SKAP1*
6.9775e-61	0.008	17	-0.1316	69127852	140254	ieu-b-85	rs56229089	C	G	0.5464	Prostate cancer	KCNJ2
6.9775e-61	0.008	17	-0.1316	69127852	140254	ebi-a-GCST006085	rs56229089	C	G	0.5464	Prostate cancer	KCNJ2
7.10068e-27	0.0025	17	-0.0272	69127852	321047	ebi-a-GCST007430	rs56229089	C	G	0.554	Peak expiratory flow	KCNJ2
1.92486e-25	0.0024	17	-0.0246	69127852	321047	ebi-a-GCST007432	rs56229089	C	G	0.5535	FEV1	KCNJ2
1.9002e-19	0.00228196	17	-0.0205851	69127852	265753	ukb-b-4080	rs56229089	C	G	0.554275	Ankle spacing width	KCNJ2
4.6505e-16	0.0024	17	-0.0193	69127852	321047	ebi-a-GCST007429	rs56229089	C	G	0.553	Lung function (FVC)	KCNJ2
8.9002e-15	0.00072735	17	-0.00564024	69127852	182625	ieu-b-4809	rs56229089	C	G	0.552938	Prostate cancer	KCNJ2
1.50003e-14	0.00185148	17	-0.0142264	69127852	421986	ukb-b-12019	rs56229089	C	G	0.553659	Peak expiratory flow (PEF)	KCNJ2
1.29987e-13	0.00150409	17	-0.0111357	69127852	NA	ieu-b-104	rs56229089	C	G	0.554603	HbA1C	KCNJ2
1.50003e-13	0.00192019	17	-0.0141909	69127852	345665	ukb-b-11141	rs56229089	C	G	0.554605	Forced expiratory volume in 1-second (FEV1), Best measure	KCNJ2
2.49977e-13	0.000267927	17	-0.00196032	69127852	463010	ukb-b-1392	rs56229089	C	G	0.553983	Type of cancer: ICD10: C61 Malignant neoplasm of prostate	KCNJ2
5.00035e-13	0.00175083	17	-0.0126526	69127852	421986	ukb-b-19657	rs56229089	C	G	0.553659	Forced expiratory volume in 1-second (FEV1)	KCNJ2
6.02837e-12	0.0019	17	0.0131	69127852	450243	ebi-a-GCST90000025	rs56229089	C	G	0.5542	Appendicular lean mass	KCNJ2
2.57217e-11	0.000304933	17	-0.00203372	69127852	361194	ukb-d-C3_PROSTATE	rs56229089	C	G	0.556287	Malignant neoplasm of prostate	KCNJ2
3.29989e-11	0.00315567	17	-0.020937	69127852	146181	ukb-b-8607	rs56229089	C	G	0.5526	Ankle spacing width (right)	KCNJ2
1e-10	0.00311716	17	-0.0201601	69127852	146226	ukb-b-2122	rs56229089	C	G	0.55258	Ankle spacing width (left)	KCNJ2
1.73944e-10	0.00218213	17	-0.0139285	69127852	307638	ukb-a-338	rs56229089	C	G	0.555638	Peak expiratory flow (PEF)	KCNJ2
1.35226e-09	0.000200563	17	-0.00121566	69127852	337199	ukb-a-520	rs56229089	C	G	0.555638	Diagnoses - main ICD10: C61 Malignant neoplasm of prostate	KCNJ2
2.1e-09	0.00355059	17	-0.0212755	69127852	148653	ukb-b-13405	rs56229089	C	G	0.555482	Forced expiratory volume in 1-second (FEV1), predicted percentage	KCNJ2
2.19999e-09	0.000179242	17	-0.00107291	69127852	463010	ukb-b-2160	rs56229089	C	G	0.553983	Diagnoses - main ICD10: C61 Malignant neoplasm of prostate	KCNJ2
2.59998e-09	0.0015152	17	0.00902698	69127852	461536	ukb-b-16881	rs56229089	C	G	0.553986	Sitting height	KCNJ2
3.20893e-09	0.000316212	17	-0.00187219	69127852	361194	ukb-d-C3_MALE_GENITAL	rs56229089	C	G	0.556287	malignant neoplasm of male genital organs	KCNJ2
3.20893e-09	0.000316212	17	-0.00187219	69127852	361194	ukb-d-C_MALE_GENITAL	rs56229089	C	G	0.556287	Cancer of male genital	KCNJ2
1.00818e-08	0.00209962	17	-0.0120298	69127852	307638	ukb-a-337	rs56229089	C	G	0.555638	Forced expiratory volume in 1-second (FEV1)	KCNJ2
1.6e-08	0.00165647	17	-0.00936545	69127852	421986	ukb-b-7953	rs56229089	C	G	0.553659	Forced vital capacity (FVC)	KCNJ2
2.82001e-08	0.0024	17	-0.0134	69127852	321047	ebi-a-GCST007431	rs56229089	C	G	0.553	Lung function (FEV1/FVC)	KCNJ2
4.70002e-08	0.001814	17	-0.00990638	69127852	345665	ukb-b-14713	rs56229089	C	G	0.554605	Forced vital capacity (FVC), Best measure	KCNJ2
6.12477e-08	0.00230537	17	-0.0124842	69127852	255492	ukb-a-231	rs56229089	C	G	0.555638	Forced expiratory volume in 1-second (FEV1) Best measure	KCNJ2
6.19998e-08	0.00178521	17	-0.00966451	69127852	NA	ieu-b-105	rs56229089	C	G	0.554603	FVC	KCNJ2
2.46417e-07	0.00189577	17	0.00978313	69127852	336172	ukb-a-195	rs56229089	C	G	0.555638	Sitting height	KCNJ2
8e-07	0.000174922	17	-0.000863188	69127852	462933	ukb-b-13348	rs56229089	C	G	0.55397	Cancer code, self-reported: prostate cancer	KCNJ2
8.30004e-07	0.00284998	17	0.0141494	69127852	205513	ebi-a-GCST90000026	rs56229089	C	G	0.55401	Appendicular lean mass	KCNJ2
1.79999e-06	0.00256552	17	0.0122796	69127852	244730	ebi-a-GCST90000027	rs56229089	C	G	0.554384	Appendicular lean mass	KCNJ2
2.5704e-06	0.0249	17	-0.1173	69127852	3301	prot-a-1964	rs56229089	C	G	0.55099	Poly(A) RNA polymerase, mitochondrial	KCNJ2
7.86303e-06	0.00428925	17	-0.0191691	69127852	110423	ukb-a-235	rs56229089	C	G	0.555638	Forced expiratory volume in 1-second (FEV1) predicted percentage	KCNJ2
8.07124e-06	0.000210013	17	-0.000937362	69127852	337159	ukb-a-57	rs56229089	C	G	0.555638	Cancer code self-reported: prostate cancer	KCNJ2
1.29999e-10	0.00211612	18	0.0136025	20048203	436424	ukb-b-7992	rs62094198	A	T	0.397718	Diastolic blood pressure, automated reading	GATA6
4.12098e-09	0.0024	18	-0.014	20048203	321047	ebi-a-GCST007432	rs62094198	A	T	0.3956	FEV1	GATA6
2.19999e-07	0.00214375	18	0.01111	20048203	436424	ukb-b-18103	rs62094198	A	T	0.397718	Pulse rate, automated reading	GATA6
2.91998e-07	0.0024	18	-0.0124	20048203	321047	ebi-a-GCST007431	rs62094198	A	T	0.396	Lung function (FEV1/FVC)	GATA6
3.2e-07	0.00203985	18	0.0104258	20048203	462117	ukb-b-15590	rs62094198	A	T	0.397952	Hip circumference	GATA6
3.75647e-07	0.00251339	18	0.0127706	20048203	317756	ukb-a-359	rs62094198	A	T	0.397928	Diastolic blood pressure automated reading	GATA6
4.30002e-07	0.00183037	18	0.00925426	20048203	462166	ukb-b-9405	rs62094198	A	T	0.39796	Waist circumference	GATA6
1.59801e-06	0.0179	18	0.0858	20048203	746850	ieu-b-39	rs62094198	A	T	0.3883	diastolic blood pressure	GATA6
2.30001e-06	0.00177643	18	0.00839377	20048203	461632	ukb-b-11842	rs62094198	A	T	0.397996	Weight	GATA6
2.39999e-06	0.0017894	18	0.00843946	20048203	454893	ukb-b-12039	rs62094198	A	T	0.397901	Weight	GATA6
6.19998e-06	0.00206255	18	0.00931839	20048203	454588	ukb-b-20044	rs62094198	A	T	0.397892	Trunk fat mass	GATA6
6.80002e-06	0.00200022	18	0.00899868	20048203	454137	ukb-b-19393	rs62094198	A	T	0.397907	Whole body fat mass	GATA6
3.48899e-25	0.0120972	1	-0.125417	200202231	14262	eqtl-a-ENSG00000162702	rs10753873	T	A	0.598856	ENSG00000162702	ZNF281
5.1e-08	0.00131606	1	0.00716928	200202231	461950	ukb-b-10787	rs10753873	T	A	0.582422	Standing height	ZNF281
2.68201e-06	0.0059	1	0.0277	200202231	42212	ebi-a-GCST90000030	rs10753873	T	A	0.5912	Birth weight	ZNF281
5.00726e-67	0.0127101	1	0.219838	16338925	22494	eqtl-a-ENSG00000179743	rs1763605	G	T	0.687819	ENSG00000179743	HSPB7
1.50383e-19	0.0023663	1	0.021403	16338925	344104	ukb-d-30730_irnt	rs1763605	G	T	0.67402	Gamma glutamyltransferase	HSPB7
5.70033e-12	0.00159105	1	0.010959	16338925	461536	ukb-b-16881	rs1763605	G	T	0.673212	Sitting height	HSPB7
3.97009e-11	0.0128243	1	0.0847059	16338925	5501	eqtl-a-ENSG00000178715	rs1763605	G	T	0.687819	ENSG00000178715	HSPB7
1.937e-10	0.0321	1	0.2045	16338925	733696	ieu-b-38	rs1763605	G	T	0.6756	systolic blood pressure	HSPB7
3.83001e-10	0.001985	1	0.01244	16338925	562259	ebi-a-GCST90002304	rs1763605	G	T	0.673558	Hematocrit	HSPB7
2.5e-09	0.00201093	1	0.0119915	16338925	431167	ebi-a-GCST90002412	rs1763605	G	T	0.673206	Low density lipoprotein cholesterol levels	HSPB7
3.32897e-09	0.0184	1	0.1091	16338925	753103	ieu-b-39	rs1763605	G	T	0.6753	diastolic blood pressure	HSPB7
8.61232e-08	0.00201577	1	0.0107922	16338925	350474	ukb-d-30020_irnt	rs1763605	G	T	0.673632	Haemoglobin concentration	HSPB7
4.02022e-07	0.0128324	1	-0.0650361	16338925	10735	eqtl-a-ENSG00000226029	rs1763605	G	T	0.687819	ENSG00000226029	HSPB7
6.53552e-07	0.00200097	1	0.0099544	16338925	336172	ukb-a-195	rs1763605	G	T	0.674004	Sitting height	HSPB7
1.02509e-06	0.00217158	1	0.0106122	16338925	350475	ukb-d-30010_irnt	rs1763605	G	T	0.673632	Red blood cell (erythrocyte) count	HSPB7
1.66368e-06	0.00207198	1	0.009926	16338925	350475	ukb-d-30030_irnt	rs1763605	G	T	0.673632	Haematocrit percentage	HSPB7
1.6862e-06	0.0128337	1	0.0614439	16338925	31683	eqtl-a-ENSG00000142632	rs1763605	G	T	0.687819	ENSG00000142632	HSPB7
1.85648e-06	0.0026238	1	0.012512	16338925	315268	ukb-d-30600_irnt	rs1763605	G	T	0.67386	Albumin	HSPB7
1.95052e-06	0.0068552	1	0.032621	16338925	315268	ukb-d-30600_raw	rs1763605	G	T	0.67386	Albumin	HSPB7
2e-06	0.0013706	1	-0.0063874	16338925	425097	ebi-a-GCST90012114	rs1763605	G	T	0.673806	Total testosterone levels	HSPB7
2.5e-06	0.00138231	1	0.00650753	16338925	461950	ukb-b-10787	rs1763605	G	T	0.673184	Standing height	HSPB7
3.64611e-06	0.0128344	1	-0.0594321	16338925	24940	eqtl-a-ENSG00000132881	rs1763605	G	T	0.687819	ENSG00000132881	HSPB7
4.36747e-06	0.10668	1	0.48998	16338925	344104	ukb-d-30730_raw	rs1763605	G	T	0.67402	Gamma glutamyltransferase	HSPB7
4.94277e-06	0.0128346	1	-0.0586184	16338925	5164	eqtl-a-ENSG00000204377	rs1763605	G	T	0.687819	ENSG00000204377	HSPB7
8.45999e-06	0.0128351	1	0.057156	16338925	31683	eqtl-a-ENSG00000132906	rs1763605	G	T	0.687819	ENSG00000132906	HSPB7
8.98421e-06	0.00024811	1	0.0011017	16338925	315153	ukb-d-30680_raw	rs1763605	G	T	0.67385	Calcium	HSPB7
9.70801e-06	0.0542	1	0.2398	16338925	NA	finn-b-I9_NONISCHCARDMYOP_STRICT	rs1763605	G	T	0.7274	Nonischemic cardiomyopathy	HSPB7
4.29833e-55	0.0118063	1	0.184573	236854973	31385	eqtl-a-ENSG00000116977	rs12142143	C	T	0.513912	ENSG00000116977	ACTN2
5.00035e-11	0.00210775	1	0.0138469	236854973	436424	ukb-b-18103	rs12142143	C	T	0.534187	Pulse rate, automated reading	ACTN2
6.16311e-07	0.00252157	1	0.0125729	236854973	317756	ukb-a-3	rs12142143	C	T	0.536793	Pulse rate automated reading	ACTN2
2.1e-06	0.00207535	1	-0.00983768	236854973	327026	ukb-b-5239	rs12142143	C	T	0.534499	Average weekly red wine intake	ACTN2
3.73878e-06	0.0118991	1	0.0550357	236854973	30850	eqtl-a-ENSG00000119285	rs12142143	C	T	0.513912	ENSG00000119285	ACTN2
7.90005e-06	0.0039717	1	-0.0177493	236854973	448858	ukb-b-4982	rs12142143	C	T	0.534774	Able to confide	ACTN2
9.83196e-06	0.00117006	1	-0.0051727	236854973	359706	ukb-d-20116_0	rs12142143	C	T	0.5373	Smoking status: Never	ACTN2
2.32381e-21	0.0121256	1	-0.115063	23082667	31138	eqtl-a-ENSG00000133216	rs35001652	A	G	0.397039	ENSG00000133216	KDM1A
3.04439e-11	0.0121452	1	-0.0806965	23082667	31352	eqtl-a-ENSG00000173369	rs35001652	A	G	0.397039	ENSG00000173369	KDM1A
1.53151e-10	0.0121466	1	-0.0777648	23082667	31138	eqtl-a-ENSG00000173372	rs35001652	A	G	0.397039	ENSG00000173372	KDM1A
7.76247e-09	0.0257	1	-0.1482	23082667	3301	prot-a-961	rs35001652	A	G	0.37627	Ephrin type-B receptor 2	KDM1A
9.56489e-08	0.0121519	1	-0.064827	23082667	17103	eqtl-a-ENSG00000218510	rs35001652	A	G	0.397039	ENSG00000218510	KDM1A
1.31601e-07	0.0024	1	0.0128	23082667	321047	ebi-a-GCST007432	rs35001652	A	G	0.3695	FEV1	KDM1A
3.36001e-07	0.0024	1	0.0124	23082667	321047	ebi-a-GCST007429	rs35001652	A	G	0.369	Lung function (FVC)	KDM1A
5.45507e-77	0.0427377	1	-0.793703	51682780	26858	eqtl-a-ENSG00000117862	rs7555411	T	C	0.019304	ENSG00000117862	RNF11
1.10002e-12	0.0256	1	0.1823	51682780	1030836	ebi-a-GCST006414	rs7555411	T	C	0.0239	Atrial fibrillation	RNF11
5.02805e-08	0.0322	1	0.1753	51682780	537409	ebi-a-GCST006061	rs7555411	T	C	NA	Atrial fibrillation	RNF11
1.19201e-07	0.072	1	-0.3812	51682780	696652	ieu-b-39	rs7555411	T	C	0.0171	diastolic blood pressure	RNF11
6.57007e-06	0.00784	1	-0.03536	51682780	562259	ebi-a-GCST90002304	rs7555411	T	C	0.014729	Hematocrit	RNF11
2.0797e-16	0.00053156	1	0.0043722	61886891	18096	ebi-a-GCST90000292	rs2474370	T	C	0.67614	Myocardial fractal dimension (slice 6)	NFIA*
7.74462e-16	0.0003509	1	0.0028302	61886891	18096	ebi-a-GCST90000290	rs2474370	T	C	0.67614	Myocardial fractal dimension (slice 4)	NFIA*
1.34896e-15	0.00042209	1	0.0033755	61886891	18096	ebi-a-GCST90000291	rs2474370	T	C	0.67614	Myocardial fractal dimension (slice 5)	NFIA*
1.41579e-11	0.00059302	1	0.0040092	61886891	18096	ebi-a-GCST90000293	rs2474370	T	C	0.67614	Myocardial fractal dimension (slice 7)	NFIA*
4.78851e-06	0.00049925	1	0.0022842	61886891	18096	ebi-a-GCST90000289	rs2474370	T	C	0.67614	Myocardial fractal dimension (slice 3)	NFIA*
1.6e-07	0.022183	1	0.116329	147253752	13476	ebi-a-GCST90002350	rs12046416	G	A	0.100217	Neutrophil count	GJA5
4.02198e-06	0.0046	1	0.0212	147253752	6152	ebi-a-GCST90014293	rs12046416	G	A	0.0941	DNA methylation-estimated granulocyte proportions	GJA5
1.94536e-204	0.0115695	1	-0.352977	153602438	25020	eqtl-a-ENSG00000189171	rs985242	G	C	0.541571	ENSG00000189171	S100A1
1.1023e-76	0.0118021	1	0.218738	153602438	25234	eqtl-a-ENSG00000143553	rs985242	G	C	0.541571	ENSG00000143553	S100A1
1.47435e-56	0.01184	1	-0.187627	153602438	25234	eqtl-a-ENSG00000160678	rs985242	G	C	0.541571	ENSG00000160678	S100A1
2.38287e-15	0.0119184	1	0.0943902	153602438	30309	eqtl-a-ENSG00000143621	rs985242	G	C	0.541571	ENSG00000143621	S100A1
8.31955e-12	0.00229782	1	0.0157014	153602438	350471	ukb-d-30090_irnt	rs985242	G	C	0.527002	Platelet crit	S100A1
4.45472e-10	0.0119284	1	-0.0744	153602438	24821	eqtl-a-ENSG00000198837	rs985242	G	C	0.541571	ENSG00000198837	S100A1
1.72763e-09	0.00233731	1	0.0140746	153602438	350474	ukb-d-30080_irnt	rs985242	G	C	0.527002	Platelet count	S100A1
1.84791e-08	0.00239001	1	-0.0134457	153602438	350470	ukb-d-30110_irnt	rs985242	G	C	0.527001	Platelet distribution width	S100A1
2.9067e-07	0.0119337	1	-0.0612117	153602438	30309	eqtl-a-ENSG00000143554	rs985242	G	C	0.541571	ENSG00000143554	S100A1
6.90001e-07	0.00131305	1	0.00651752	153602438	461950	ukb-b-10787	rs985242	G	C	0.528684	Standing height	S100A1
5.99266e-06	0.0024172	1	-0.010942	153602438	343524	ukb-d-30710_irnt	rs985242	G	C	0.52707	C-reactive protein	S100A1
8.09991e-06	0.00151765	1	0.00677137	153602438	460844	ukb-b-6306	rs985242	G	C	0.528728	Overall health rating	S100A1
8.19993e-06	0.0014154	1	-0.00631391	153602438	454718	ukb-b-4650	rs985242	G	C	0.528804	Comparative body size at age 10	S100A1
4.94766e-75	0.0387086	1	-0.709444	155290231	23277	eqtl-a-ENSG00000143537	rs41314549	C	T	0.0236512	ENSG00000143537	FDPS
1.59993e-62	0.00420629	1	-0.0702018	155290231	454850	ukb-b-19379	rs41314549	C	T	0.02873	Impedance of arm (left)	FDPS
3.19963e-62	0.00419106	1	-0.0697696	155290231	454826	ukb-b-7859	rs41314549	C	T	0.02873	Impedance of arm (right)	FDPS
3.97009e-53	0.038844	1	0.595971	155290231	23277	eqtl-a-ENSG00000169231	rs41314549	C	T	0.0236512	ENSG00000169231	FDPS
2.82163e-45	0.00511525	1	-0.0722431	155290231	331279	ukb-a-272	rs41314549	C	T	0.0287338	Impedance of arm (right)	FDPS
6.06317e-45	0.00513682	1	-0.0722702	155290231	331292	ukb-a-273	rs41314549	C	T	0.0287338	Impedance of arm (left)	FDPS
2.39994e-43	0.00451171	1	-0.0622858	155290231	454840	ukb-b-19921	rs41314549	C	T	0.028731	Impedance of whole body	FDPS
3.99669e-32	0.00554682	1	-0.0654483	155290231	331284	ukb-a-269	rs41314549	C	T	0.0287338	Impedance of whole body	FDPS
5.39759e-22	0.0390382	1	-0.376344	155290231	10382	eqtl-a-ENSG00000160766	rs41314549	C	T	0.0236512	ENSG00000160766	FDPS
8.9002e-18	0.0036746	1	0.0315539	155290231	454463	ukb-b-9685	rs41314549	C	T	0.028731	Trunk predicted mass	FDPS
1.10002e-17	0.00368623	1	0.0315647	155290231	454508	ukb-b-17409	rs41314549	C	T	0.028734	Trunk fat-free mass	FDPS
2.61457e-17	0.0390675	1	-0.330609	155290231	18202	eqtl-a-ENSG00000198715	rs41314549	C	T	0.0236512	ENSG00000198715	FDPS
1.99986e-16	0.00368423	1	0.0303026	155290231	454753	ukb-b-19520	rs41314549	C	T	0.028728	Arm fat-free mass (right)	FDPS
3.90032e-16	0.00374136	1	0.0304576	155290231	454655	ukb-b-9093	rs41314549	C	T	0.02873	Arm predicted mass (left)	FDPS
4.60045e-16	0.00375627	1	0.0305102	155290231	454672	ukb-b-19925	rs41314549	C	T	0.028731	Arm fat-free mass (left)	FDPS
7.12853e-16	0.0056	1	0.0452	155290231	450243	ebi-a-GCST90000025	rs41314549	C	T	0.0288	Appendicular lean mass	FDPS
8.00018e-16	0.00367197	1	0.0295774	155290231	454746	ukb-b-16698	rs41314549	C	T	0.028729	Arm predicted mass (right)	FDPS
1.80011e-14	0.00837365	1	0.0631162	155290231	205513	ebi-a-GCST90000026	rs41314549	C	T	0.028689	Appendicular lean mass	FDPS
2.90001e-14	0.0055241	1	-0.0419968	155290231	454613	ukb-b-16407	rs41314549	C	T	0.028729	Trunk fat percentage	FDPS
1.59993e-12	0.0054153	1	-0.0382643	155290231	454857	ukb-b-14068	rs41314549	C	T	0.02873	Impedance of leg (left)	FDPS
1.9002e-12	0.00536917	1	-0.0378084	155290231	454863	ukb-b-7376	rs41314549	C	T	0.02873	Impedance of leg (right)	FDPS
8.69961e-12	0.0037067	1	0.0253059	155290231	454888	ukb-b-14540	rs41314549	C	T	0.028728	Whole body water mass	FDPS
1.47843e-11	0.00460818	1	0.0311064	155290231	331146	ukb-a-289	rs41314549	C	T	0.0287338	Arm predicted mass (left)	FDPS
1.516e-11	0.00462534	1	0.0312053	155290231	331159	ukb-a-288	rs41314549	C	T	0.0287338	Arm fat-free mass (left)	FDPS
1.62667e-11	0.00456798	1	0.0307716	155290231	330995	ukb-a-293	rs41314549	C	T	0.0287338	Trunk predicted mass	FDPS
2.19989e-11	0.00370065	1	0.024773	155290231	454850	ukb-b-13354	rs41314549	C	T	0.028727	Whole body fat-free mass	FDPS
2.23975e-11	0.00458258	1	0.0306562	155290231	331030	ukb-a-292	rs41314549	C	T	0.0287338	Trunk fat-free mass	FDPS
2.73968e-11	0.00663351	1	-0.0441801	155290231	331296	ukb-a-271	rs41314549	C	T	0.0287338	Impedance of leg (left)	FDPS
3.09813e-11	0.00453357	1	0.0301122	155290231	331221	ukb-a-284	rs41314549	C	T	0.0287338	Arm fat-free mass (right)	FDPS
3.13617e-11	0.00451745	1	0.0299971	155290231	331216	ukb-a-285	rs41314549	C	T	0.0287338	Arm predicted mass (right)	FDPS
2.07549e-10	0.00658272	1	-0.0418388	155290231	331301	ukb-a-270	rs41314549	C	T	0.0287338	Impedance of leg (right)	FDPS
7.69662e-10	0.0066319	1	0.040795	155290231	344104	ukb-d-30730_irnt	rs41314549	C	T	0.028892	Gamma glutamyltransferase	FDPS
8.55894e-10	0.0391144	1	-0.239928	155290231	23063	eqtl-a-ENSG00000198952	rs41314549	C	T	0.0236512	ENSG00000198952	FDPS
3.33089e-09	0.0391181	1	-0.23136	155290231	23277	eqtl-a-ENSG00000196189	rs41314549	C	T	0.0236512	ENSG00000196189	FDPS
5.75798e-09	0.00668721	1	-0.0389449	155290231	331113	ukb-a-290	rs41314549	C	T	0.0287338	Trunk fat percentage	FDPS
2.57982e-08	0.0391236	1	-0.217828	155290231	10382	eqtl-a-ENSG00000143622	rs41314549	C	T	0.0236512	ENSG00000143622	FDPS
4.10705e-08	0.00460775	1	0.0252796	155290231	331315	ukb-a-267	rs41314549	C	T	0.0287338	Whole body water mass	FDPS
5.25061e-08	0.29896	1	1.6272	155290231	344104	ukb-d-30730_raw	rs41314549	C	T	0.028892	Gamma glutamyltransferase	FDPS
6.33782e-08	0.039126	1	-0.211625	155290231	23063	eqtl-a-ENSG00000132718	rs41314549	C	T	0.0236512	ENSG00000132718	FDPS
7.10003e-08	0.00389254	1	0.0209777	155290231	454874	ukb-b-16446	rs41314549	C	T	0.028729	Basal metabolic rate	FDPS
7.69999e-08	0.00460241	1	-0.0247344	155290231	454633	ukb-b-8909	rs41314549	C	T	0.028721	Body fat percentage	FDPS
8.08593e-08	0.00460103	1	0.024686	155290231	331291	ukb-a-266	rs41314549	C	T	0.0287338	Whole body fat-free mass	FDPS
3.48883e-07	0.0057893	1	0.029496	155290231	344104	ukb-d-30700_irnt	rs41314549	C	T	0.028891	Creatinine	FDPS
4.98207e-07	0.0391315	1	-0.19671	155290231	23277	eqtl-a-ENSG00000160781	rs41314549	C	T	0.0236512	ENSG00000160781	FDPS
7.29995e-07	0.00454285	1	-0.0225009	155290231	454724	ukb-b-20188	rs41314549	C	T	0.02873	Arm fat percentage (left)	FDPS
1.05e-06	0.0073	1	-0.0355	155290231	321047	ebi-a-GCST007431	rs41314549	C	T	0.028	Lung function (FEV1/FVC)	FDPS
1.2e-06	0.00456862	1	-0.0221834	155290231	454789	ukb-b-12854	rs41314549	C	T	0.028729	Arm fat percentage (right)	FDPS
2.19999e-06	0.0060112	1	-0.0284828	155290231	454588	ukb-b-20044	rs41314549	C	T	0.02873	Trunk fat mass	FDPS
6.84668e-06	0.0391385	1	-0.176057	155290231	22528	eqtl-a-ENSG00000132698	rs41314549	C	T	0.0236512	ENSG00000132698	FDPS
6.90494e-06	0.0391385	1	0.175998	155290231	10382	eqtl-a-ENSG00000160803	rs41314549	C	T	0.0236512	ENSG00000160803	FDPS
8e-06	0.00836095	1	-0.0375383	155290231	230454	ebi-a-GCST90012112	rs41314549	C	T	0.028819	Total testosterone levels	FDPS
8.00534e-06	0.00482433	1	0.0215412	155290231	331307	ukb-a-268	rs41314549	C	T	0.0287338	Basal metabolic rate	FDPS
8.42849e-06	0.039139	1	-0.174325	155290231	23063	eqtl-a-ENSG00000163472	rs41314549	C	T	0.0236512	ENSG00000163472	FDPS
1.20005e-31	0.00782605	20	-0.0916132	36869005	436424	ukb-b-18103	rs41282820	A	G	0.018311	Pulse rate, automated reading	KIAA1755
2.02815e-24	0.00934569	20	-0.0953135	36869005	317756	ukb-a-3	rs41282820	A	G	0.0182533	Pulse rate automated reading	KIAA1755
6.13479e-16	0.0469909	20	0.380006	36869005	14513	eqtl-a-ENSG00000196756	rs41282820	A	G	0.0162316	ENSG00000196756	KIAA1755
5.19996e-15	0.013316	20	-0.104152	36869005	151546	ukb-b-15892	rs41282820	A	G	0.018483	Pulse rate	KIAA1755
6.38557e-14	0.0158533	20	-0.118914	36869005	110153	ukb-a-363	rs41282820	A	G	0.0182533	Pulse rate	KIAA1755
1.59956e-108	0.00263688	2	-0.0583544	179753549	436424	ukb-b-18103	rs1873164	A	G	0.8035	Pulse rate, automated reading	NA
1.32923e-85	0.00315745	2	-0.0619292	179753549	317756	ukb-a-3	rs1873164	A	G	0.80478	Pulse rate automated reading	NA
7.70016e-34	0.00453112	2	-0.0549435	179753549	151546	ukb-b-15892	rs1873164	A	G	0.804782	Pulse rate	NA
5.2942e-31	0.00536474	2	-0.062135	179753549	110153	ukb-a-363	rs1873164	A	G	0.80478	Pulse rate	NA
3.87436e-18	0.0217	2	-0.1882	179753549	750684	ieu-b-39	rs1873164	A	G	0.8021	diastolic blood pressure	NA
5.03037e-17	0.0627	2	-0.526	179753549	87436	ieu-a-1056	rs1873164	A	G	0.7765	Heart rate	NA
5.03037e-17	0.0627	2	-0.526	179753549	6568	ebi-a-GCST001969	rs1873164	A	G	0.7765	Heart rate	NA
7.39946e-14	0.00672949	2	-0.0503367	179753549	68160	ukb-b-11361	rs1873164	A	G	0.805465	ECG, heart rate	NA
7.19946e-13	0.00260318	2	-0.0186784	179753549	436424	ukb-b-7992	rs1873164	A	G	0.8035	Diastolic blood pressure, automated reading	NA
1.10002e-12	0.00666728	2	-0.0474617	179753549	68409	ukb-b-14461	rs1873164	A	G	0.805474	Maximum heart rate during fitness test	NA
1.60339e-10	0.0145337	2	-0.0929476	179753549	30721	eqtl-a-ENSG00000187231	rs1873164	A	G	0.787722	ENSG00000187231	NA
3.12191e-08	0.00310666	2	-0.0171941	179753549	317756	ukb-a-359	rs1873164	A	G	0.80478	Diastolic blood pressure automated reading	NA
1.7e-07	0.00888274	2	-0.0464348	179753549	39749	ukb-b-7710	rs1873164	A	G	0.801355	Pulse rate (during blood-pressure measurement)	NA
3.69999e-06	0.00530117	2	0.02454	179753549	111148	ukb-b-1061	rs1873164	A	G	0.801094	Age high blood pressure diagnosed	NA
4.6695e-06	0.00783933	2	-0.0359012	179753549	49610	ukb-a-393	rs1873164	A	G	0.80478	Maximum heart rate during fitness test	NA
9.7051e-51	0.00239968	2	0.0359565	37090233	350470	ukb-d-30100_irnt	rs2110944	C	T	0.530624	Mean platelet (thrombocyte) volume	STRN
7.40628e-19	0.0118718	2	-0.105289	37090233	31563	eqtl-a-ENSG00000115816	rs2110944	C	T	0.507532	ENSG00000115816	STRN
4.12477e-18	0.00362754	2	0.0314699	37090233	164454	ebi-a-GCST004599	rs2110944	C	T	0.5275	Mean platelet volume	STRN
4.92266e-16	0.0118772	2	0.096362	37090233	31523	eqtl-a-ENSG00000205221	rs2110944	C	T	0.507532	ENSG00000205221	STRN
9.70063e-12	0.00127947	2	0.00871478	37090233	454854	ukb-b-20531	rs2110944	C	T	0.529807	Leg fat percentage (right)	STRN
1.78649e-11	0.0023122	2	0.015544	37090233	344182	ukb-d-30750_irnt	rs2110944	C	T	0.53084	Glycated haemoglobin	STRN
5.91017e-11	0.0024027	2	0.015728	37090233	343524	ukb-d-30710_irnt	rs2110944	C	T	0.53073	C-reactive protein	STRN
2.37028e-10	0.011888	2	-0.0753138	37090233	31349	eqtl-a-ENSG00000115808	rs2110944	C	T	0.507532	ENSG00000115808	STRN
4.12696e-10	0.00154631	2	0.00966339	37090233	331296	ukb-a-274	rs2110944	C	T	0.529969	Leg fat percentage (right)	STRN
5.89997e-10	0.00126322	2	0.00782381	37090233	454826	ukb-b-18377	rs2110944	C	T	0.529809	Leg fat percentage (left)	STRN
8.50002e-10	0.00210456	2	0.0129141	37090233	436424	ukb-b-18103	rs2110944	C	T	0.529406	Pulse rate, automated reading	STRN
2.048e-09	0.0019	2	-0.0113	37090233	450243	ebi-a-GCST90000025	rs2110944	C	T	0.53	Appendicular lean mass	STRN
2.59203e-09	0.015427	2	0.091877	37090233	344182	ukb-d-30750_raw	rs2110944	C	T	0.53084	Glycated haemoglobin	STRN
3.63212e-09	0.00152674	2	0.00900824	37090233	331278	ukb-a-278	rs2110944	C	T	0.529969	Leg fat percentage (left)	STRN
1.16364e-08	0.00241857	2	0.0137982	37090233	344729	ukb-d-30290_irnt	rs2110944	C	T	0.530556	High light scatter reticulocyte percentage	STRN
3.50768e-08	0.011892	2	-0.0655739	37090233	5164	eqtl-a-ENSG00000268688	rs2110944	C	T	0.507532	ENSG00000268688	STRN
5.80003e-08	0.00141987	2	-0.00756687	37090233	189473	ebi-a-GCST90012107	rs2110944	C	T	0.530592	Sex hormone-binding globulin levels	STRN
6.24899e-08	0.00240091	2	0.0129929	37090233	344729	ukb-d-30300_irnt	rs2110944	C	T	0.530556	High light scatter reticulocyte count	STRN
7.61605e-08	0.0022324	2	0.012001	37090233	344104	ukb-d-30730_irnt	rs2110944	C	T	0.53074	Gamma glutamyltransferase	STRN
1.5e-07	0.000932339	2	-0.00483882	37090233	370125	ebi-a-GCST90012111	rs2110944	C	T	0.530909	Sex hormone-binding globulin levels	STRN
1.5152e-07	0.0023326	2	0.012248	37090233	343992	ukb-d-30870_irnt	rs2110944	C	T	0.53081	Triglycerides	STRN
2.21411e-07	0.0118935	2	0.0616133	37090233	31563	eqtl-a-ENSG00000055332	rs2110944	C	T	0.507532	ENSG00000055332	STRN
2.75943e-07	0.00232346	2	-0.0119409	37090233	350474	ukb-d-30080_irnt	rs2110944	C	T	0.530627	Platelet count	STRN
2.86933e-07	0.00241594	2	0.0123985	37090233	344728	ukb-d-30280_irnt	rs2110944	C	T	0.530556	Immature reticulocyte fraction	STRN
2.90102e-07	0.004111	2	0.02109	37090233	NA	bbj-a-6	rs2110944	C	T	0.3814	Alanine aminotransferase	STRN
3.89045e-07	0.0144	2	-0.0732	37090233	7916	ubm-a-2939	rs2110944	C	T	0.53232	DKTatlas lh middletemporal thickness	STRN
4.05331e-07	0.0024944	2	0.012638	37090233	315153	ukb-d-30680_irnt	rs2110944	C	T	0.53083	Calcium	STRN
4.09996e-07	0.00213346	2	0.0108057	37090233	408112	ebi-a-GCST90002404	rs2110944	C	T	0.529865	Red cell distribution width	STRN
4.43844e-07	0.0025167	2	0.0127074	37090233	317756	ukb-a-3	rs2110944	C	T	0.529969	Pulse rate automated reading	STRN
4.87304e-07	0.00241858	2	0.0121687	37090233	344728	ukb-d-30240_irnt	rs2110944	C	T	0.530556	Reticulocyte percentage	STRN
5.30005e-07	0.00160613	2	0.00805413	37090233	454846	ukb-b-18096	rs2110944	C	T	0.529804	Leg fat mass (right)	STRN
5.91385e-07	0.0025269	2	0.01262	37090233	314921	ukb-d-30860_irnt	rs2110944	C	T	0.53081	Total protein	STRN
9.18756e-07	0.00195208	2	0.00958155	37090233	331293	ukb-a-275	rs2110944	C	T	0.529969	Leg fat mass (right)	STRN
1.09999e-06	0.0025337	2	-0.0107901	37090233	244730	ebi-a-GCST90000027	rs2110944	C	T	0.52986	Appendicular lean mass	STRN
1.28825e-06	0.0139	2	-0.0673	37090233	7916	ubm-a-3031	rs2110944	C	T	0.53232	a2009s lh S temporal sup thickness	STRN
1.38038e-06	0.0144	2	-0.0696	37090233	7916	ubm-a-3102	rs2110944	C	T	0.53232	a2009s rh G temporal middle thickness	STRN
1.54882e-06	0.0143	2	-0.0688	37090233	7916	ubm-a-3045	rs2110944	C	T	0.53232	DKTatlas rh middletemporal thickness	STRN
1.69824e-06	0.0144	2	-0.0691	37090233	7916	ubm-a-2933	rs2110944	C	T	0.53232	DKTatlas lh inferiortemporal thickness	STRN
1.77309e-06	0.010193	2	0.048698	37090233	314921	ukb-d-30860_raw	rs2110944	C	T	0.53081	Total protein	STRN
1.89998e-06	0.00213812	2	0.0101871	37090233	408112	ebi-a-GCST90002386	rs2110944	C	T	0.529791	High light scatter reticulocyte percentage of red cells	STRN
2.1e-06	0.00154526	2	0.00732513	37090233	454633	ukb-b-8909	rs2110944	C	T	0.529795	Body fat percentage	STRN
2.18605e-06	0.00192981	2	0.00913864	37090233	331275	ukb-a-279	rs2110944	C	T	0.529969	Leg fat mass (left)	STRN
2.3452e-06	0.0024101	2	0.011379	37090233	343992	ukb-d-30870_raw	rs2110944	C	T	0.53081	Triglycerides	STRN
2.476e-06	0.00359989	2	0.0169557	37090233	170763	ebi-a-GCST004612	rs2110944	C	T	0.528	High light scatter reticulocyte percentage of red cells	STRN
2.5704e-06	0.0142	2	-0.0669	37090233	7916	ubm-a-2931	rs2110944	C	T	0.53232	DKTatlas lh fusiform thickness	STRN
2.76439e-06	0.00023411	2	0.0010974	37090233	315153	ukb-d-30680_raw	rs2110944	C	T	0.53083	Calcium	STRN
3.90634e-06	0.0023877	2	0.0110225	37090233	344729	ukb-d-30250_irnt	rs2110944	C	T	0.530556	Reticulocyte count	STRN
4.0738e-06	0.0148	2	-0.068	37090233	7916	ubm-a-3001	rs2110944	C	T	0.53232	a2009s lh Pole temporal thickness	STRN
4.39997e-06	0.0015872	2	0.00728963	37090233	454823	ukb-b-7212	rs2110944	C	T	0.529807	Leg fat mass (left)	STRN
5.49541e-06	0.0147	2	-0.0669	37090233	7916	ubm-a-3056	rs2110944	C	T	0.53232	DKTatlas rh rostralanteriorcingulate thickness	STRN
5.54396e-06	0.0317	2	0.1441	37090233	NA	finn-b-I9_CARDMPRI	rs2110944	C	T	0.4996	Cardiomyopathies, Primary/intrinsic	STRN
6.30957e-06	0.0141	2	-0.0635	37090233	7916	ubm-a-2954	rs2110944	C	T	0.53232	DKTatlas lh superiortemporal thickness	STRN
6.76083e-06	0.0141	2	-0.0635	37090233	7916	ubm-a-2970	rs2110944	C	T	0.53232	a2009s lh G front inf-Opercular thickness	STRN
7.10248e-06	0.0018721	2	0.00840697	37090233	331117	ukb-a-264	rs2110944	C	T	0.529969	Body fat percentage	STRN
7.12115e-06	0.0022795	2	-0.010235	37090233	312215	ukb-d-30830_irnt	rs2110944	C	T	0.53082	SHBG	STRN
7.54553e-06	0.00216259	2	0.00968357	37090233	336639	ukb-a-382	rs2110944	C	T	0.529969	Waist circumference	STRN
7.60466e-06	0.00238613	2	0.0106805	37090233	350473	ukb-d-30070_irnt	rs2110944	C	T	0.530627	Red blood cell (erythrocyte) distribution width	STRN
7.69999e-06	0.00404293	2	-0.0176281	37090233	NA	met-d-Omega_6_pct	rs2110944	C	T	0.530376	Ratio of omega-6 fatty acids to total fatty acids	STRN
8.00885e-06	0.010619	2	0.047416	37090233	343524	ukb-d-30710_raw	rs2110944	C	T	0.53073	C-reactive protein	STRN
8.30004e-06	0.0040654	2	-0.017087	37090233	NA	met-d-LA_pct	rs2110944	C	T	0.530376	Ratio of linoleic acid to total fatty acids	STRN
8.70001e-06	0.00123975	2	0.00551488	37090233	460884	ukb-b-2909	rs2110944	C	T	0.529872	Variation in diet	STRN
9.33254e-06	0.0141	2	-0.0626	37090233	7916	ubm-a-3076	rs2110944	C	T	0.53232	a2009s rh G front inf-Opercular thickness	STRN
9.49992e-06	0.000767578	2	0.00339944	37090233	458012	ukb-b-10591	rs2110944	C	T	0.529963	Chest pain or discomfort	STRN
9.54597e-06	0.0178	2	-0.0787	37090233	NA	finn-b-N14_FEMGENPROL	rs2110944	C	T	0.501	Female genital prolapse	STRN
9.749e-06	0.00356564	2	0.0157697	37090233	170548	ebi-a-GCST004628	rs2110944	C	T	0.5281	Immature fraction of reticulocytes	STRN
9.77237e-06	0.0145	2	-0.0643	37090233	7916	ubm-a-2996	rs2110944	C	T	0.53232	a2009s lh G temporal middle thickness	STRN
9.78048e-06	0.0021895	2	0.0096821	37090233	344264	ukb-d-30720_irnt	rs2110944	C	T	0.53082	Cystatin C	STRN
5.70033e-34	0.00134865	2	-0.0163864	56134827	461950	ukb-b-10787	rs1430197	A	G	0.374885	Standing height	EFEMP1
6.59933e-33	0.00170284	2	-0.020347	56134827	421986	ukb-b-7953	rs1430197	A	G	0.375238	Forced vital capacity (FVC)	EFEMP1
1.29987e-31	0.00183681	2	-0.0214892	56134827	NA	ieu-b-105	rs1430197	A	G	0.374734	FVC	EFEMP1
1.20005e-29	0.00186655	2	-0.0211133	56134827	345665	ukb-b-14713	rs1430197	A	G	0.374728	Forced vital capacity (FVC), Best measure	EFEMP1
3.16738e-23	0.00204614	2	-0.0203143	56134827	307638	ukb-a-336	rs1430197	A	G	0.374705	Forced vital capacity (FVC)	EFEMP1
1.58016e-21	0.0024	2	-0.0233	56134827	321047	ebi-a-GCST007429	rs1430197	A	G	0.374	Lung function (FVC)	EFEMP1
7.70903e-21	0.00179089	2	-0.0167703	56134827	336474	ukb-a-389	rs1430197	A	G	0.374705	Standing height	EFEMP1
1e-18	0.000384257	2	-0.00339516	56134827	462933	ukb-b-9263	rs1430197	A	G	0.374875	Operation code: inguinal/femoral hernia repair	EFEMP1
3.85212e-18	0.00224814	2	-0.0195222	56134827	255492	ukb-a-232	rs1430197	A	G	0.374705	Forced vital capacity (FVC) Best measure	EFEMP1
5.00035e-18	0.00180089	2	-0.0155837	56134827	421986	ukb-b-19657	rs1430197	A	G	0.375238	Forced expiratory volume in 1-second (FEV1)	EFEMP1
4.40048e-17	0.00154816	2	-0.0130087	56134827	NA	ieu-b-104	rs1430197	A	G	0.374734	HbA1C	EFEMP1
5.70033e-16	0.0019767	2	-0.0160007	56134827	345665	ukb-b-11141	rs1430197	A	G	0.374728	Forced expiratory volume in 1-second (FEV1), Best measure	EFEMP1
4.79954e-15	0.00375273	2	-0.0291029	56134827	NA	bbj-a-70	rs1430197	A	G	0.7658	Height	EFEMP1
1.10002e-14	0.000322582	2	-0.00249339	56134827	463010	ukb-b-7278	rs1430197	A	G	0.374872	Operative procedures - main OPCS: T20.2 Primary repair of inguinal hernia using insert of prosthetic material	EFEMP1
6.70039e-14	0.000336262	2	-0.00252008	56134827	463010	ukb-b-5369	rs1430197	A	G	0.374872	Diagnoses - main ICD10: K40.9 Unilateral or unspecified inguinal hernia, without obstruction or gangrene	EFEMP1
7.17629e-14	0.0136	2	-0.1022	56134827	NA	finn-b-K11_HERING	rs1430197	A	G	0.3168	Inguinal hernia	EFEMP1
1.21395e-13	0.0108	2	-0.0802	56134827	NA	finn-b-K11_HERNIA	rs1430197	A	G	0.3164	Hernia	EFEMP1
1.63117e-12	0.00215823	2	-0.0152439	56134827	307638	ukb-a-337	rs1430197	A	G	0.374705	Forced expiratory volume in 1-second (FEV1)	EFEMP1
3.4578e-12	0.00172065	2	-0.0119722	56134827	332021	ukb-a-35	rs1430197	A	G	0.374705	Comparative height size at age 10	EFEMP1
4.85736e-12	0.000625771	2	-0.00432403	56134827	361194	ukb-d-K11_HERNIA	rs1430197	A	G	0.374654	Hernia	EFEMP1
1.39991e-11	0.00155341	2	-0.0104972	56134827	461536	ukb-b-16881	rs1430197	A	G	0.374925	Sitting height	EFEMP1
1.6e-10	0.0031	2	-0.02	56134827	250765	ieu-a-89	rs1430197	A	G	0.417	Height	EFEMP1
2.69998e-10	0.00145594	2	-0.00919323	56134827	454826	ukb-b-7859	rs1430197	A	G	0.374913	Impedance of arm (right)	EFEMP1
6.31393e-10	0.00237437	2	-0.0146798	56134827	255492	ukb-a-231	rs1430197	A	G	0.374705	Forced expiratory volume in 1-second (FEV1) Best measure	EFEMP1
1.07399e-09	0.0277	2	-0.1687	56134827	106844	ieu-b-4814	rs1430197	A	G	NA	Height	EFEMP1
1.79999e-09	0.00146116	2	-0.0087881	56134827	454850	ukb-b-19379	rs1430197	A	G	0.374909	Impedance of arm (left)	EFEMP1
2.25346e-09	0.000398391	2	-0.0023818	56134827	337199	ukb-a-549	rs1430197	A	G	0.374705	Diagnoses - main ICD10: K40 Inguinal hernia	EFEMP1
2.90001e-09	0.00458546	2	0.0272183	56134827	99380	ukb-b-19994	rs1430197	A	G	0.373885	Spherical power (right)	EFEMP1
6.81506e-09	0.0024	2	-0.0141	56134827	321047	ebi-a-GCST007432	rs1430197	A	G	0.3742	FEV1	EFEMP1
1.17001e-08	0.0025	2	0.0141	56134827	321047	ebi-a-GCST007431	rs1430197	A	G	0.374	Lung function (FEV1/FVC)	EFEMP1
1.2e-08	0.00262009	2	-0.0146809	56134827	244730	ebi-a-GCST90000027	rs1430197	A	G	0.37404	Appendicular lean mass	EFEMP1
1.6211e-08	0.00194829	2	-0.0110047	56134827	336172	ukb-a-195	rs1430197	A	G	0.374705	Sitting height	EFEMP1
3.653e-08	0.00177254	2	-0.00976135	56134827	331279	ukb-a-272	rs1430197	A	G	0.374705	Impedance of arm (right)	EFEMP1
4.79999e-08	0.00459722	2	0.0251006	56134827	99071	ukb-b-7500	rs1430197	A	G	0.373852	Spherical power (left)	EFEMP1
2.19999e-07	0.00215258	2	0.0111551	56134827	436419	ukb-b-20175	rs1430197	A	G	0.374844	Systolic blood pressure, automated reading	EFEMP1
2.65699e-07	0.0019	2	-0.01	56134827	450243	ebi-a-GCST90000025	rs1430197	A	G	0.3747	Appendicular lean mass	EFEMP1
3.50002e-07	0.000255887	2	-0.00130297	56134827	462933	ukb-b-20332	rs1430197	A	G	0.374875	Operation code: inguinal hernia repair	EFEMP1
4e-07	0.00366373	2	-0.0185678	56134827	148653	ukb-b-13405	rs1430197	A	G	0.375243	Forced expiratory volume in 1-second (FEV1), predicted percentage	EFEMP1
1.14251e-06	0.00178008	2	-0.0086609	56134827	331292	ukb-a-273	rs1430197	A	G	0.374705	Impedance of arm (left)	EFEMP1
8.88403e-06	0.0025519	2	0.0113375	56134827	317754	ukb-a-360	rs1430197	A	G	0.374705	Systolic blood pressure automated reading	EFEMP1
9.30486e-06	0.00192202	2	-0.00851993	56134827	331284	ukb-a-269	rs1430197	A	G	0.374705	Impedance of whole body	EFEMP1
9.02818e-11	0.0126875	2	-0.0822467	119493168	31568	eqtl-a-ENSG00000019169	rs162746	G	A	0.674914	ENSG00000019169	EN1*
2.91508e-06	0.00217567	2	0.010175	119493168	496946	ebi-a-GCST90000618	rs162746	G	A	0.677482	Serum 25-Hydroxyvitamin D levels	EN1*
2.52348e-21	0.0127617	3	-0.120992	14278376	5164	eqtl-a-ENSG00000268279	rs900173	C	T	0.315958	ENSG00000268279	TMEM43
1.86999e-09	0.002039	3	-0.012264	14278376	516451	ieu-b-34	rs900173	C	T	0.338515	neutrophil cell count	TMEM43
4.22844e-09	0.0127867	3	0.0751243	14278376	5502	eqtl-a-ENSG00000228242	rs900173	C	T	0.315958	ENSG00000228242	TMEM43
5.47684e-09	0.00251044	3	0.0146412	14278376	350473	ukb-d-30070_irnt	rs900173	C	T	0.341564	Red blood cell (erythrocyte) distribution width	TMEM43
6.1e-09	0.00222106	3	0.0129141	14278376	436424	ukb-b-18103	rs900173	C	T	0.34002	Pulse rate, automated reading	TMEM43
1.34227e-08	0.00244411	3	0.0138843	14278376	349861	ukb-d-30190_irnt	rs900173	C	T	0.341591	Monocyte percentage	TMEM43
1.2e-07	0.00225207	3	0.0119106	14278376	408112	ebi-a-GCST90002404	rs900173	C	T	0.340575	Red cell distribution width	TMEM43
1.62002e-07	0.002103	3	-0.011023	14278376	471418	ieu-b-33	rs900173	C	T	0.339724	eosinophil cell count	TMEM43
6.34001e-07	0.001977	3	-0.009856	14278376	545884	ieu-b-30	rs900173	C	T	0.33751	white blood cell count	TMEM43
8.745e-07	0.00378162	3	-0.0185978	14278376	169545	ebi-a-GCST004608	rs900173	C	T	0.34	Granulocyte percentage of myeloid white cells	TMEM43
2.5e-06	0.00418487	3	0.0186907	14278376	116666	ebi-a-GCST006804	rs900173	C	T	0.340798	Red cell distribution width	TMEM43
3.00372e-06	0.0026474	3	0.0123651	14278376	317756	ukb-a-3	rs900173	C	T	0.341448	Pulse rate automated reading	TMEM43
2.90001e-29	0.00213894	3	0.0240178	171774601	436424	ukb-b-18103	rs17460016	C	G	0.407939	Pulse rate, automated reading	FNDC3B
1.67417e-28	0.0019	3	0.0213	171774601	450243	ebi-a-GCST90000025	rs17460016	C	G	0.408	Appendicular lean mass	FNDC3B
2.17972e-26	0.0023486	3	0.024966	171774601	344182	ukb-d-30750_irnt	rs17460016	C	G	0.40737	Glycated haemoglobin	FNDC3B
1.10002e-25	0.00216954	3	0.0227272	171774601	408112	ebi-a-GCST90002404	rs17460016	C	G	0.407762	Red cell distribution width	FNDC3B
1.76644e-21	0.00255684	3	0.0243376	171774601	317756	ukb-a-3	rs17460016	C	G	0.406693	Pulse rate automated reading	FNDC3B
2.41102e-19	0.00242406	3	0.0218003	171774601	350473	ukb-d-30070_irnt	rs17460016	C	G	0.407448	Red blood cell (erythrocyte) distribution width	FNDC3B
9.79941e-19	0.00287345	3	0.0254555	171774601	205513	ebi-a-GCST90000026	rs17460016	C	G	0.409189	Appendicular lean mass	FNDC3B
1.26241e-13	0.015671	3	0.11612	171774601	344182	ukb-d-30750_raw	rs17460016	C	G	0.40737	Glycated haemoglobin	FNDC3B
1.10002e-12	0.00258917	3	0.0179282	171774601	244730	ebi-a-GCST90000027	rs17460016	C	G	0.407101	Appendicular lean mass	FNDC3B
1.28499e-12	0.00371079	3	0.0263314	171774601	171529	ebi-a-GCST004621	rs17460016	C	G	0.404	Sum basophil neutrophil counts	FNDC3B
9.3994e-12	0.00130177	3	-0.0088718	171774601	454854	ukb-b-20531	rs17460016	C	G	0.407852	Leg fat percentage (right)	FNDC3B
1.0361e-11	0.0015	3	0.0098	171774601	146806	ebi-a-GCST90002244	rs17460016	C	G	0.4	Glycated hemoglobin levels	FNDC3B
9.8992e-11	0.00128511	3	-0.00831213	171774601	454826	ukb-b-18377	rs17460016	C	G	0.407859	Leg fat percentage (left)	FNDC3B
1.40001e-09	0.00414163	3	0.0248909	171774601	116666	ebi-a-GCST006804	rs17460016	C	G	0.403326	Red cell distribution width	FNDC3B
3.50002e-09	0.00183589	3	-0.0108395	171774601	454863	ukb-b-7376	rs17460016	C	G	0.407849	Impedance of leg (right)	FNDC3B
4.30002e-09	0.0015718	3	-0.00922741	171774601	454633	ukb-b-8909	rs17460016	C	G	0.407849	Body fat percentage	FNDC3B
4.40099e-09	0.00224503	3	-0.013175	171774601	331301	ukb-a-270	rs17460016	C	G	0.406693	Impedance of leg (right)	FNDC3B
2.30001e-08	0.00365769	3	0.020442	171774601	151546	ukb-b-15892	rs17460016	C	G	0.408337	Pulse rate	FNDC3B
2.5e-08	0.00185165	3	-0.0103224	171774601	454857	ukb-b-14068	rs17460016	C	G	0.407851	Impedance of leg (left)	FNDC3B
2.69892e-08	0.0022624	3	-0.0125791	171774601	331296	ukb-a-271	rs17460016	C	G	0.406693	Impedance of leg (left)	FNDC3B
5.55303e-08	0.0064	3	0.0349	171774601	45734	ieu-b-4842	rs17460016	C	G	NA	HbA1c	FNDC3B
2.02311e-07	0.00191814	3	0.00996919	171774601	336172	ukb-a-195	rs17460016	C	G	0.406693	Sitting height	FNDC3B
2.69998e-07	0.00152897	3	0.00786644	171774601	461536	ukb-b-16881	rs17460016	C	G	0.407914	Sitting height	FNDC3B
3.18698e-07	0.0567	3	0.29	171774601	91231	ieu-a-1056	rs17460016	C	G	0.3981	Heart rate	FNDC3B
3.18698e-07	0.0567	3	0.29	171774601	6568	ebi-a-GCST001969	rs17460016	C	G	0.3981	Heart rate	FNDC3B
3.292e-07	0.0181	3	0.0925	171774601	715295	ieu-b-39	rs17460016	C	G	0.4069	diastolic blood pressure	FNDC3B
5.30005e-07	0.00188689	3	-0.00946313	171774601	454613	ukb-b-16407	rs17460016	C	G	0.407861	Trunk fat percentage	FNDC3B
7.00003e-07	0.00217569	3	0.010794	171774601	408112	ebi-a-GCST90002386	rs17460016	C	G	0.407719	High light scatter reticulocyte percentage of red cells	FNDC3B
1.5e-06	0.00156032	3	-0.00750418	171774601	454789	ukb-b-12854	rs17460016	C	G	0.407857	Arm fat percentage (right)	FNDC3B
1.78078e-06	0.00163328	3	0.00780204	171774601	331285	ukb-a-276	rs17460016	C	G	0.406693	Leg fat-free mass (right)	FNDC3B
1.85614e-06	0.00157149	3	-0.00749376	171774601	331296	ukb-a-274	rs17460016	C	G	0.406693	Leg fat percentage (right)	FNDC3B
2.00877e-06	0.00176325	3	0.00838008	171774601	336474	ukb-a-389	rs17460016	C	G	0.406693	Standing height	FNDC3B
2.1e-06	0.00132947	3	0.00630576	171774601	461950	ukb-b-10787	rs17460016	C	G	0.407885	Standing height	FNDC3B
2.19594e-06	0.00162264	3	0.00768253	171774601	331285	ukb-a-277	rs17460016	C	G	0.406693	Leg predicted mass (right)	FNDC3B
3.06373e-06	0.0043299	3	0.0202065	171774601	110153	ukb-a-363	rs17460016	C	G	0.406693	Pulse rate	FNDC3B
3.94003e-06	0.00372279	3	0.0171788	171774601	170548	ebi-a-GCST004628	rs17460016	C	G	0.4041	Immature fraction of reticulocytes	FNDC3B
7.29995e-06	0.00155157	3	-0.00695792	171774601	454724	ukb-b-20188	rs17460016	C	G	0.407855	Arm fat percentage (left)	FNDC3B
7.9097e-06	0.00169408	3	0.00756861	171774601	332021	ukb-a-35	rs17460016	C	G	0.406693	Comparative height size at age 10	FNDC3B
9.80009e-06	0.00163361	3	-0.00722301	171774601	454846	ukb-b-18096	rs17460016	C	G	0.407852	Leg fat mass (right)	FNDC3B
9.86279e-101	0.011965	3	0.254934	8587642	31561	eqtl-a-ENSG00000071282	rs9814240	A	G	0.398645	ENSG00000071282	LMCD1
5.36995e-08	0.0024	3	-0.013	8587642	321047	ebi-a-GCST007431	rs9814240	A	G	0.427	Lung function (FEV1/FVC)	LMCD1
9.92887e-08	0.00230455	3	0.0122789	8587642	350471	ukb-d-30090_irnt	rs9814240	A	G	0.428495	Platelet crit	LMCD1
1e-07	0.00166469	3	0.00886467	8587642	421986	ukb-b-7953	rs9814240	A	G	0.427451	Forced vital capacity (FVC)	LMCD1
1e-07	0.00179353	3	0.00954638	8587642	NA	ieu-b-105	rs9814240	A	G	0.427854	FVC	LMCD1
4.49997e-07	0.00182266	3	0.00919546	8587642	345665	ukb-b-14713	rs9814240	A	G	0.427851	Forced vital capacity (FVC), Best measure	LMCD1
8.54496e-07	0.00200096	3	0.0098499	8587642	307638	ukb-a-336	rs9814240	A	G	0.428431	Forced vital capacity (FVC)	LMCD1
1.93955e-06	0.00234413	3	0.0111574	8587642	350474	ukb-d-30080_irnt	rs9814240	A	G	0.428496	Platelet count	LMCD1
4.40291e-06	0.0021961	3	0.0100834	8587642	255492	ukb-a-232	rs9814240	A	G	0.428431	Forced vital capacity (FVC) Best measure	LMCD1
9.65006e-06	0.001873	3	0.008295	8587642	562236	ieu-b-30	rs9814240	A	G	0.425177	white blood cell count	LMCD1
9.7051e-06	0.0137	3	-0.0607	8587642	NA	finn-b-I9_VARICVE_EXNONE	rs9814240	A	G	0.3796	Varicose veins (no controls excluded)	LMCD1
9.76203e-06	0.0114	3	-0.0502	8587642	NA	finn-b-FG_DISVEINLYMPH	rs9814240	A	G	0.3796	Diseases of veins, lymphatic vessels and lymph nodes, not elsewhere classified (FINNGEN)	LMCD1
7.49894e-134	0.0118327	3	0.291337	99844293	25476	eqtl-a-ENSG00000184220	rs9811920	A	G	0.413864	ENSG00000184220	FILIP1L*
3.94703e-09	0.0120694	3	-0.0710427	99844293	30551	eqtl-a-ENSG00000144820	rs9811920	A	G	0.413864	ENSG00000144820	FILIP1L*
4e-09	0.000772475	3	0.00454583	99844293	212402	ieu-b-4810	rs9811920	A	G	0.407547	Breast cancer	FILIP1L*
4e-09	0.000772475	3	0.00454583	99844293	212402	ieu-b-4810	rs9811920	A	G	0.407547	Breast cancer	FILIP1L*
3.2e-08	0.00188662	3	0.0104284	99844293	454613	ukb-b-16407	rs9811920	A	G	0.406232	Trunk fat percentage	FILIP1L*
4.20001e-08	0.00154293	3	0.00846069	99844293	454840	ukb-b-19921	rs9811920	A	G	0.406226	Impedance of whole body	FILIP1L*
7.79992e-08	0.00183565	3	0.0098609	99844293	454863	ukb-b-7376	rs9811920	A	G	0.406218	Impedance of leg (right)	FILIP1L*
2.1928e-07	0.0120727	3	-0.0625606	99844293	31684	eqtl-a-ENSG00000154174	rs9811920	A	G	0.413864	ENSG00000154174	FILIP1L*
2.2428e-07	0.0120727	3	0.0625136	99844293	31470	eqtl-a-ENSG00000181458	rs9811920	A	G	0.413864	ENSG00000181458	FILIP1L*
2.30001e-07	0.00182371	3	0.00943184	99844293	462166	ukb-b-9405	rs9811920	A	G	0.406332	Waist circumference	FILIP1L*
2.69998e-07	0.00185141	3	0.009521	99844293	454857	ukb-b-14068	rs9811920	A	G	0.40622	Impedance of leg (left)	FILIP1L*
3.29997e-07	0.00157157	3	0.00802498	99844293	454633	ukb-b-8909	rs9811920	A	G	0.406212	Body fat percentage	FILIP1L*
4.72498e-07	0.0064	3	0.032	99844293	228951	ieu-a-1126	rs9811920	A	G	0.4034	Breast cancer (Combined Oncoarray; iCOGS; GWAS meta analysis)	FILIP1L*
4.72498e-07	0.0064	3	0.032	99844293	139274	ebi-a-GCST004988	rs9811920	A	G	0.4034	Breast cancer	FILIP1L*
5.99998e-07	0.00438312	3	-0.0218725	99844293	96007	ukb-b-6852	rs9811920	A	G	0.404008	3mm strong meridian (right)	FILIP1L*
1.98002e-06	0.0019	3	-0.0091	99844293	450243	ebi-a-GCST90000025	rs9811920	A	G	0.4066	Appendicular lean mass	FILIP1L*
2e-06	0.00465803	3	-0.0221436	99844293	84303	ukb-b-11452	rs9811920	A	G	0.40419	6mm strong meridian (right)	FILIP1L*
2.65302e-06	0.00188899	3	0.00887088	99844293	331284	ukb-a-269	rs9811920	A	G	0.408696	Impedance of whole body	FILIP1L*
4e-06	0.00143307	3	0.00660781	99844293	454826	ukb-b-7859	rs9811920	A	G	0.406224	Impedance of arm (right)	FILIP1L*
4.60002e-06	0.00037749	3	0.00172967	99844293	462933	ukb-b-9263	rs9811920	A	G	0.40634	Operation code: inguinal/femoral hernia repair	FILIP1L*
5.04429e-06	0.0017421	3	0.00794923	99844293	331279	ukb-a-272	rs9811920	A	G	0.408696	Impedance of arm (right)	FILIP1L*
6.80002e-06	0.0002418	3	-0.00108787	99844293	462933	ukb-b-9190	rs9811920	A	G	0.40634	Operation code: bunion/hallus valgus surgery	FILIP1L*
6.82197e-06	0.0076	3	0.0341	99844293	175475	ieu-a-1127	rs9811920	A	G	0.4036	ER+ Breast cancer (Combined Oncoarray; iCOGS; GWAS meta analysis)	FILIP1L*
7.00003e-06	0.00143808	3	0.00646109	99844293	454850	ukb-b-19379	rs9811920	A	G	0.406223	Impedance of arm (left)	FILIP1L*
7.10003e-06	0.0013016	3	0.00584649	99844293	454854	ukb-b-20531	rs9811920	A	G	0.406223	Leg fat percentage (right)	FILIP1L*
8.50002e-06	0.000310264	3	0.00138107	99844293	462933	ukb-b-16890	rs9811920	A	G	0.40634	Cancer code, self-reported: breast cancer	FILIP1L*
8.50002e-06	0.0024	3	-0.0107	99844293	321047	ebi-a-GCST007429	rs9811920	A	G	0.407	Lung function (FVC)	FILIP1L*
9.80009e-06	0.000280953	3	-0.00124244	99844293	462933	ukb-b-13583	rs9811920	A	G	0.40634	Operation code: haemorroidectomy / piles surgery/ banding of piles	FILIP1L*
9.91106e-06	0.0017495	3	0.00773133	99844293	331292	ukb-a-273	rs9811920	A	G	0.408696	Impedance of arm (left)	FILIP1L*
2.29985e-15	0.0212045	3	-0.168023	134406437	30875	eqtl-a-ENSG00000182923	rs79656429	G	A	0.0857946	ENSG00000182923	EPHB1
5.07201e-09	0.0037	3	-0.0219	134406437	450243	ebi-a-GCST90000025	rs79656429	G	A	0.0682	Appendicular lean mass	EPHB1
9.35643e-09	0.0212269	3	-0.121883	134406437	30875	eqtl-a-ENSG00000129055	rs79656429	G	A	0.0857946	ENSG00000129055	EPHB1
1.6e-07	0.00246438	3	-0.0129072	134406437	454888	ukb-b-14540	rs79656429	G	A	0.068346	Whole body water mass	EPHB1
2e-07	0.0024406	3	-0.0126841	134406437	454746	ukb-b-16698	rs79656429	G	A	0.068343	Arm predicted mass (right)	EPHB1
3.2e-07	0.00248649	3	-0.0127083	134406437	454655	ukb-b-9093	rs79656429	G	A	0.068341	Arm predicted mass (left)	EPHB1
6.59994e-07	0.00256207	3	-0.0127381	134406437	454834	ukb-b-14310	rs79656429	G	A	0.068344	Leg predicted mass (right)	EPHB1
6.80002e-07	0.00246022	3	-0.0122205	134406437	454850	ukb-b-13354	rs79656429	G	A	0.068351	Whole body fat-free mass	EPHB1
7.49998e-07	0.00249634	3	-0.0123506	134406437	454672	ukb-b-19925	rs79656429	G	A	0.068345	Arm fat-free mass (left)	EPHB1
7.69999e-07	0.00503213	3	-0.0236505	134406437	244730	ebi-a-GCST90000027	rs79656429	G	A	0.068359	Appendicular lean mass	EPHB1
8.99995e-07	0.00244887	3	-0.0120279	134406437	454753	ukb-b-19520	rs79656429	G	A	0.068343	Arm fat-free mass (right)	EPHB1
1e-06	0.00257865	3	-0.0126025	134406437	454835	ukb-b-12828	rs79656429	G	A	0.068345	Leg fat-free mass (right)	EPHB1
1.2e-06	0.00244364	3	-0.0118613	134406437	454463	ukb-b-9685	rs79656429	G	A	0.068333	Trunk predicted mass	EPHB1
1.29999e-06	0.00245145	3	-0.0118578	134406437	454508	ukb-b-17409	rs79656429	G	A	0.068333	Trunk fat-free mass	EPHB1
2.19999e-06	0.00258716	3	-0.0122454	134406437	454874	ukb-b-16446	rs79656429	G	A	0.068347	Basal metabolic rate	EPHB1
4.84998e-06	0.1103	3	0.5043	134406437	NA	ukb-e-102290_AFR	rs79656429	G	A	0.98273	Dark chocolate intake	EPHB1
6.1e-06	0.00256306	3	-0.0115943	134406437	454799	ukb-b-17271	rs79656429	G	A	0.068343	Leg predicted mass (left)	EPHB1
7.39997e-06	0.00257997	3	-0.0115641	134406437	454805	ukb-b-16099	rs79656429	G	A	0.068342	Leg fat-free mass (left)	EPHB1
9.39507e-15	0.017462	3	-0.13528	137997742	31351	eqtl-a-ENSG00000158234	rs13059110	T	G	0.133503	ENSG00000158234	NME9*
5.8264e-11	0.0258	3	0.169	137997742	732142	ieu-b-39	rs13059110	T	G	0.1333	diastolic blood pressure	NME9*
3.64242e-10	0.003415	3	0.021408	137997742	344182	ukb-d-30750_irnt	rs13059110	T	G	0.13269	Glycated haemoglobin	NME9*
4.79402e-09	0.0291	3	0.1702	137997742	NA	finn-b-I9_REVASC	rs13059110	T	G	0.09017	Coronary revascularization (ANGIO or CABG)	NME9*
1.45801e-08	0.0333	3	0.1887	137997742	NA	finn-b-I9_ANGIO	rs13059110	T	G	0.09004	Coronary angiopasty	NME9*
2.72703e-08	0.0226	3	0.1258	137997742	NA	finn-b-I9_CHD	rs13059110	T	G	0.09034	Major coronary heart disease event	NME9*
5.36303e-08	0.045	3	0.2447	137997742	713299	ieu-b-38	rs13059110	T	G	0.1335	systolic blood pressure	NME9*
6.28695e-08	0.0081	3	0.0439	137997742	296525	ebi-a-GCST005194	rs13059110	T	G	0.1271	Coronary artery disease	NME9*
7.91498e-08	0.028	3	0.1502	137997742	NA	finn-b-I9_REVACS_EXNONE	rs13059110	T	G	0.09034	Emergency coronary revascularization (for ACS) (no controls excluded)	NME9*
7.91498e-08	0.028	3	0.1502	137997742	NA	finn-b-I9_REVASC_EXNONE	rs13059110	T	G	0.09034	Coronary revascularization (ANGIO or CABG) (no controls excluded)	NME9*
1.2e-07	0.00124314	3	-0.00628037	137997742	368929	ebi-a-GCST90012110	rs13059110	T	G	0.132362	Sex hormone-binding globulin levels adjusted for BMI	NME9*
3.67604e-07	0.018	3	-0.092	137997742	16753	ebi-a-GCST003658	rs13059110	T	G	NA	Modified Stumvoll Insulin Sensitivity Index (model adjusted for BMI)	NME9*
3.89404e-07	0.032	3	0.1623	137997742	NA	finn-b-I9_ANGIO_EXNONE	rs13059110	T	G	0.09034	Coronary angiopasty (no controls excluded)	NME9*
4.74799e-07	0.0192	3	0.0969	137997742	NA	finn-b-I9_IHD	rs13059110	T	G	0.09034	Ischaemic heart disease, wide definition	NME9*
5.99998e-07	0.00299169	3	-0.014928	137997742	454588	ukb-b-20044	rs13059110	T	G	0.132411	Trunk fat mass	NME9*
7.41105e-07	0.0193	3	0.0956	137997742	NA	finn-b-I9_ISCHHEART	rs13059110	T	G	0.09034	Ischemic heart diseases	NME9*
7.59994e-07	0.0027495	3	-0.0135982	137997742	454613	ukb-b-16407	rs13059110	T	G	0.132411	Trunk fat percentage	NME9*
1e-06	0.0022903	3	-0.0111969	137997742	454633	ukb-b-8909	rs13059110	T	G	0.132422	Body fat percentage	NME9*
1.2e-06	0.00461052	3	-0.0223945	137997742	NA	ieu-b-4865	rs13059110	T	G	0.13199	Total Testosterone	NME9*
1.4307e-06	0.022784	3	0.10984	137997742	344182	ukb-d-30750_raw	rs13059110	T	G	0.13269	Glycated haemoglobin	NME9*
1.6e-06	0.00290149	3	-0.0139085	137997742	454137	ukb-b-19393	rs13059110	T	G	0.132408	Whole body fat mass	NME9*
1.601e-06	0.02	3	-0.096	137997742	16753	ebi-a-GCST005178	rs13059110	T	G	NA	Modified Stumvoll Insulin Sensitivity Index	NME9*
1.7e-06	0.00296124	3	-0.014162	137997742	462117	ukb-b-15590	rs13059110	T	G	0.132381	Hip circumference	NME9*
2.44298e-06	0.1091	3	0.5142	137997742	NA	ukb-e-103070_AFR	rs13059110	T	G	0.98705	Bacon intake	NME9*
2.59998e-06	0.0105674	3	0.049678	137997742	547261	ebi-a-GCST005195	rs13059110	T	G	NA	Coronary artery disease	NME9*
3.0893e-06	0.000798862	3	0.00372658	137997742	361194	ukb-d-I9_IHD	rs13059110	T	G	0.132612	Ischaemic heart disease, wide definition	NME9*
4e-06	0.00183151	3	-0.00745914	137997742	188908	ebi-a-GCST90012106	rs13059110	T	G	0.132643	Sex hormone-binding globulin levels adjusted for BMI	NME9*
4.09996e-06	0.00451458	3	-0.0217483	137997742	194453	ebi-a-GCST90012113	rs13059110	T	G	0.132136	Total testosterone levels	NME9*
4.36898e-06	0.0189	3	0.0867	137997742	NA	finn-b-E4_DM2_STRICT	rs13059110	T	G	0.09038	Type 2 diabetes, strict (exclude DM1)	NME9*
4.82103e-06	0.0189	3	0.0863	137997742	NA	finn-b-T2D	rs13059110	T	G	0.09036	Type 2 diabetes, definitions combined	NME9*
5.302e-06	0.0152	3	0.0693	137997742	NA	finn-b-DM_COMORB_EXMORE	rs13059110	T	G	0.0901	Diabetes-related co-morbidities/complications (more controls excluded)	NME9*
6.59994e-06	0.00139032	3	-0.00626418	137997742	461880	ukb-b-13352	rs13059110	T	G	0.132407	Vascular/heart problems diagnosed by doctor: None of the above	NME9*
7.37004e-06	0.011595	3	0.052011	137997742	58825	ebi-a-GCST011365	rs13059110	T	G	0.122433	Myocardial infarction	NME9*
9.50889e-06	0.00164724	3	-0.00729416	137997742	336683	ukb-a-435	rs13059110	T	G	0.133316	Vascular/heart problems diagnosed by doctor: None of the above	NME9*
9.88007e-06	0.018	3	0.0796	137997742	NA	finn-b-DM_OTHER_WIDE	rs13059110	T	G	0.09027	Other diabetes, wide definition	NME9*
9.77237e-27	0.0242	3	0.2585	158093173	3301	prot-a-2493	rs11706187	G	A	0.50421	Retinoic acid receptor responder protein 1	SHOX2
1.74824e-23	0.0118628	3	-0.118466	158093173	9924	eqtl-a-ENSG00000174891	rs11706187	G	A	0.507041	ENSG00000174891	SHOX2
1.9002e-18	0.00176849	3	-0.015502	158093173	NA	ieu-b-105	rs11706187	G	A	0.503841	FVC	SHOX2
1.26765e-12	0.0118835	3	0.0843478	158093173	27230	eqtl-a-ENSG00000079257	rs11706187	G	A	0.507041	ENSG00000079257	SHOX2
1.69981e-11	0.00149008	3	-0.0100226	158093173	NA	ieu-b-104	rs11706187	G	A	0.503841	HbA1C	SHOX2
6.59994e-09	0.00319093	3	-0.0185441	158093173	NA	bbj-a-70	rs11706187	G	A	0.40229	Height	SHOX2
1.31999e-10	0.0024	4	-0.0157	174600223	321047	ebi-a-GCST007429	rs12502027	G	A	0.364	Lung function (FVC)	HAND2
2.1e-09	0.000385336	4	0.00230786	174600223	462933	ukb-b-9263	rs12502027	G	A	0.363521	Operation code: inguinal/femoral hernia repair	HAND2
6.02365e-09	0.00062703	4	0.00364695	174600223	361194	ukb-d-K11_HERNIA	rs12502027	G	A	0.364025	Hernia	HAND2
1.42649e-08	0.000399571	4	0.00226569	174600223	337199	ukb-a-549	rs12502027	G	A	0.363739	Diagnoses - main ICD10: K40 Inguinal hernia	HAND2
1.79999e-07	0.00187261	4	-0.00977884	174600223	345665	ukb-b-14713	rs12502027	G	A	0.36375	Forced vital capacity (FVC), Best measure	HAND2
2.41402e-07	0.0024	4	-0.0126	174600223	321047	ebi-a-GCST007432	rs12502027	G	A	0.3642	FEV1	HAND2
3.28201e-07	0.0133	4	0.0679	174600223	NA	finn-b-K11_HERING	rs12502027	G	A	0.3501	Inguinal hernia	HAND2
6.37749e-07	0.0125774	4	0.062628	174600223	NA	bbj-a-86	rs12502027	G	A	0.279069	Arrhythmia	HAND2
1.04222e-06	0.00225259	4	-0.0110008	174600223	255492	ukb-a-232	rs12502027	G	A	0.363739	Forced vital capacity (FVC) Best measure	HAND2
1.5e-06	0.000323465	4	0.00155468	174600223	463010	ukb-b-7278	rs12502027	G	A	0.363512	Operative procedures - main OPCS: T20.2 Primary repair of inguinal hernia using insert of prosthetic material	HAND2
1.5e-06	0.00171018	4	-0.00822588	174600223	421986	ukb-b-7953	rs12502027	G	A	0.363259	Forced vital capacity (FVC)	HAND2
1.5e-06	0.00184322	4	-0.0088773	174600223	NA	ieu-b-105	rs12502027	G	A	0.363748	FVC	HAND2
1.6e-06	0.000337185	4	0.00161791	174600223	463010	ukb-b-5369	rs12502027	G	A	0.363512	Diagnoses - main ICD10: K40.9 Unilateral or unspecified inguinal hernia, without obstruction or gangrene	HAND2
2.32884e-06	0.00205289	4	-0.00969509	174600223	307638	ukb-a-336	rs12502027	G	A	0.363739	Forced vital capacity (FVC)	HAND2
4.60002e-06	0.023	4	0.107	174600223	NA	bbj-a-71	rs12502027	G	A	0.2797	Atrial Fibrillation	HAND2
3.27341e-310	0.0124299	4	0.519099	23875158	30817	eqtl-a-ENSG00000109819	rs73243622	T	C	0.285662	ENSG00000109819	PPARGC1A
1.9002e-18	0.000957173	4	0.00845081	23875158	368929	ebi-a-GCST90012110	rs73243622	T	C	0.260425	Sex hormone-binding globulin levels adjusted for BMI	PPARGC1A
2.80027e-12	0.00131836	4	0.00875085	23875158	180094	ebi-a-GCST90012108	rs73243622	T	C	0.259771	Sex hormone-binding globulin levels adjusted for BMI	PPARGC1A
3.90032e-11	0.00106686	4	0.00741228	23875158	370125	ebi-a-GCST90012111	rs73243622	T	C	0.260436	Sex hormone-binding globulin levels	PPARGC1A
9.98619e-11	0.0025991	4	0.016809	23875158	312215	ukb-d-30830_irnt	rs73243622	T	C	0.25995	SHBG	PPARGC1A
2.30001e-08	0.00140751	4	0.00726356	23875158	180726	ebi-a-GCST90012109	rs73243622	T	C	0.259801	Sex hormone-binding globulin levels	PPARGC1A
3.133e-08	0.072803	4	0.40289	23875158	312215	ukb-d-30830_raw	rs73243622	T	C	0.25995	SHBG	PPARGC1A
1.2e-07	0.00363958	4	0.019253	23875158	NA	ieu-b-4871	rs73243622	T	C	0.257412	Sex hormone binding globulin (SHBG)	PPARGC1A
4e-07	0.002124	4	0.010773	23875158	562259	ebi-a-GCST90002304	rs73243622	T	C	0.258629	Hematocrit	PPARGC1A
1.80011e-06	0.00037424	4	0.0017874	23875158	18096	ebi-a-GCST90000290	rs73243622	T	C	0.25839	Myocardial fractal dimension (slice 4)	PPARGC1A
2.76962e-06	0.0026635	4	-0.012485	23875158	342439	ukb-d-30770_irnt	rs73243622	T	C	0.2599	IGF-1	PPARGC1A
2.90851e-06	0.0026681	4	-0.01248	23875158	344292	ukb-d-30610_irnt	rs73243622	T	C	0.25993	Alkaline phosphatase	PPARGC1A
3.69999e-06	0.00141187	4	0.00681548	23875158	188908	ebi-a-GCST90012106	rs73243622	T	C	0.261073	Sex hormone-binding globulin levels adjusted for BMI	PPARGC1A
7.85163e-06	0.015107	4	-0.067515	23875158	342439	ukb-d-30770_raw	rs73243622	T	C	0.2599	IGF-1	PPARGC1A
8.9e-06	0.00220215	4	-0.00978173	23875158	431167	ebi-a-GCST90002412	rs73243622	T	C	0.258301	Low density lipoprotein cholesterol levels	PPARGC1A
1.12564e-50	0.0113844	4	-0.170442	111571817	NA	bbj-a-86	rs2723294	T	C	0.545415	Arrhythmia	PITX2
2.56626e-47	0.0125	4	-0.1808	111571817	NA	finn-b-I9_AF_EXNONE	rs2723294	T	C	0.589	Atrial fibrillation and flutter (no controls excluded)	PITX2
3.25837e-34	0.0192	4	-0.2346	111571817	NA	finn-b-I9_AF_REIMB	rs2723294	T	C	0.5877	Atrial fibrillation and flutter with reimbursement	PITX2
1.1371e-29	0.015	4	-0.1693	111571817	NA	finn-b-I9_AF	rs2723294	T	C	0.586	Atrial fibrillation and flutter	PITX2
1.15107e-29	0.0111	4	-0.126	111571817	1030836	ebi-a-GCST006414	rs2723294	T	C	0.7638	Atrial fibrillation	PITX2
2.06205e-28	0.000393469	4	-0.00435036	111571817	361194	ukb-d-CARDIAC_ARRHYTM	rs2723294	T	C	0.697008	Cardiac arrhytmias, COPD co-morbidities	PITX2
3.82737e-27	0.0136	4	-0.1467	111571817	118755	ebi-a-GCST004296	rs2723294	T	C	NA	Atrial fibrillation	PITX2
1.75995e-25	0.022	4	-0.23	111571817	NA	bbj-a-71	rs2723294	T	C	0.519	Atrial Fibrillation	PITX2
4.56457e-23	0.0109	4	-0.1073	111571817	NA	finn-b-CARDIAC_ARRHYTM	rs2723294	T	C	0.5879	Cardiac arrhytmias	PITX2
1.40994e-12	0.0021	4	-0.0146	111571817	450243	ebi-a-GCST90000025	rs2723294	T	C	0.6969	Appendicular lean mass	PITX2
3.24564e-12	0.0081	4	-0.0563	111571817	NA	finn-b-FG_OTHHEART	rs2723294	T	C	0.589	Other heart diseases (FG_OTHHEART)	PITX2
4.54904e-10	0.0079	4	-0.0495	111571817	NA	finn-b-I9_OTHHEART	rs2723294	T	C	0.589	Other heart diseases (I9_OTHHEART)	PITX2
9.43909e-10	0.0186	4	-0.1141	111571817	413304	ebi-a-GCST005842	rs2723294	T	C	0.6646	Ischemic stroke (cardioembolic)	PITX2
2.24698e-09	0.0211	4	-0.1259	111571817	413304	ebi-a-GCST006910	rs2723294	T	C	0.695	Ischemic stroke (cardioembolic)	PITX2
2.36499e-08	0.0093	4	-0.0518	111571817	NA	finn-b-I9_VHD	rs2723294	T	C	0.5902	Valvular heart disease including rheumatic fever	PITX2
5.39995e-08	0.00207829	4	0.0113014	111571817	NA	ieu-b-109	rs2723294	T	C	0.696558	HDL cholesterol	PITX2
1.523e-07	0.0094	4	-0.0496	111571817	NA	finn-b-I9_VALVES	rs2723294	T	C	0.5905	Valvular operations	PITX2
2.90001e-07	0.00307173	4	-0.0155167	111571817	205513	ebi-a-GCST90000026	rs2723294	T	C	0.697687	Appendicular lean mass	PITX2
3.35799e-07	0.0084	4	-0.0431	111571817	NA	finn-b-RX_ANTIHYP	rs2723294	T	C	0.589	Antihypertensive medication - note that there are other indications	PITX2
3.50002e-07	0.0021388	4	0.0109004	111571817	NA	ieu-b-107	rs2723294	T	C	0.696501	apolipoprotein A-I	PITX2
8.70001e-07	0.00277044	4	-0.0138034	111571817	244730	ebi-a-GCST90000027	rs2723294	T	C	0.696229	Appendicular lean mass	PITX2
1.33199e-06	0.0716	4	-0.346	111571817	NA	finn-b-I9_E_DRONE	rs2723294	T	C	0.592	Dronedarone medication	PITX2
6.19298e-06	0.012	4	-0.0544	111571817	NA	finn-b-APPENDICITIS_BROAD	rs2723294	T	C	0.589	Appendicitis, broad definition	PITX2
6.49905e-06	0.0124	4	-0.0559	111571817	NA	finn-b-K11_APPENDACUT	rs2723294	T	C	0.589	Acute appendicitis	PITX2
7.24803e-06	0.012	4	-0.0538	111571817	NA	finn-b-K11_APPENDIX	rs2723294	T	C	0.589	Diseases of appendix	PITX2
3.27341e-310	0.0125621	4	0.476393	120496444	5164	eqtl-a-ENSG00000248280	rs4596225	G	C	0.284868	ENSG00000248280	NA
3.27341e-310	0.0125418	4	0.483868	120496444	4993	eqtl-a-ENSG00000260091	rs4596225	G	C	0.284868	ENSG00000260091	NA
5.63638e-225	0.0127322	4	0.407694	120496444	26279	eqtl-a-ENSG00000164096	rs4596225	G	C	0.284868	ENSG00000164096	NA
2.85102e-105	0.0129702	4	-0.282627	120496444	10576	eqtl-a-ENSG00000245958	rs4596225	G	C	0.284868	ENSG00000245958	NA
1.29808e-73	0.0130353	4	-0.236583	120496444	31568	eqtl-a-ENSG00000145390	rs4596225	G	C	0.284868	ENSG00000145390	NA
3.10027e-32	0.00197399	4	-0.023331	120496444	454863	ukb-b-7376	rs4596225	G	C	0.297115	Impedance of leg (right)	NA
3.50026e-28	0.00199075	4	-0.0219136	120496444	454857	ukb-b-14068	rs4596225	G	C	0.297117	Impedance of leg (left)	NA
1.29987e-22	0.00165976	4	-0.0162421	120496444	454840	ukb-b-19921	rs4596225	G	C	0.297119	Impedance of whole body	NA
2.05684e-20	0.00240628	4	-0.022282	120496444	331301	ukb-a-270	rs4596225	G	C	0.300756	Impedance of leg (right)	NA
6.16311e-19	0.0024249	4	-0.0215563	120496444	331296	ukb-a-271	rs4596225	G	C	0.300756	Impedance of leg (left)	NA
6.55541e-19	0.0131498	4	-0.116798	120496444	26493	eqtl-a-ENSG00000138735	rs4596225	G	C	0.284868	ENSG00000138735	NA
2.1918e-15	0.0021	4	0.0164	120496444	450243	ebi-a-GCST90000025	rs4596225	G	C	0.2974	Appendicular lean mass	NA
3.70766e-15	0.00202802	4	-0.01595	120496444	331284	ukb-a-269	rs4596225	G	C	0.300756	Impedance of whole body	NA
3.19963e-13	0.0015476	4	-0.0112779	120496444	454850	ukb-b-19379	rs4596225	G	C	0.297119	Impedance of arm (left)	NA
1.39991e-12	0.00154197	4	-0.0109237	120496444	454826	ukb-b-7859	rs4596225	G	C	0.297121	Impedance of arm (right)	NA
1.29003e-11	0.002023	4	-0.013707	120496444	560833	ieu-b-30	rs4596225	G	C	0.295818	white blood cell count	NA
2.09991e-11	0.00279086	4	0.0186284	120496444	244730	ebi-a-GCST90000027	rs4596225	G	C	0.297041	Appendicular lean mass	NA
1.79999e-10	0.00141779	4	0.00903639	120496444	454834	ukb-b-14310	rs4596225	G	C	0.297117	Leg predicted mass (right)	NA
2.39999e-10	0.001427	4	0.00903683	120496444	454835	ukb-b-12828	rs4596225	G	C	0.297117	Leg fat-free mass (right)	NA
1.05e-09	0.002057	4	-0.012558	120496444	520184	ieu-b-31	rs4596225	G	C	0.296801	monocyte cell count	NA
1.527e-09	0.0191	4	-0.1152	120496444	744309	ieu-b-39	rs4596225	G	C	0.2955	diastolic blood pressure	NA
2.32932e-09	0.0131699	4	0.078665	120496444	5501	eqtl-a-ENSG00000225892	rs4596225	G	C	0.284868	ENSG00000225892	NA
7.79992e-09	0.00142785	4	0.00824293	120496444	454805	ukb-b-16099	rs4596225	G	C	0.297112	Leg fat-free mass (left)	NA
2.59998e-08	0.00141848	4	0.00789693	120496444	454799	ukb-b-17271	rs4596225	G	C	0.297112	Leg predicted mass (left)	NA
3.53997e-08	0.002107	4	-0.011625	120496444	517878	ieu-b-34	rs4596225	G	C	0.296711	neutrophil cell count	NA
5.84763e-08	0.0131728	4	0.0714426	120496444	31568	eqtl-a-ENSG00000150961	rs4596225	G	C	0.284868	ENSG00000150961	NA
7.2624e-08	0.00187042	4	-0.0100716	120496444	331279	ukb-a-272	rs4596225	G	C	0.300756	Impedance of arm (right)	NA
9.00368e-08	0.00187836	4	-0.0100415	120496444	331292	ukb-a-273	rs4596225	G	C	0.300756	Impedance of arm (left)	NA
1.32999e-07	0.002073	4	-0.010942	120496444	523513	ieu-b-32	rs4596225	G	C	0.296811	lymphocyte cell count	NA
2.64698e-07	0.00398903	4	-0.0205314	120496444	164339	ebi-a-GCST004607	rs4596225	G	C	0.2983	Plateletcrit	NA
2.65583e-07	0.00252019	4	-0.0129701	120496444	350471	ukb-d-30090_irnt	rs4596225	G	C	0.299166	Platelet crit	NA
3.29686e-07	0.00256345	4	-0.0130883	120496444	350474	ukb-d-30080_irnt	rs4596225	G	C	0.299165	Platelet count	NA
3.50002e-07	0.00136386	4	0.00695054	120496444	454888	ukb-b-14540	rs4596225	G	C	0.297112	Whole body water mass	NA
5.89997e-07	0.00136164	4	0.00680097	120496444	454850	ukb-b-13354	rs4596225	G	C	0.297111	Whole body fat-free mass	NA
7.1834e-07	0.18196	4	0.90189	120496444	343836	ukb-d-30880_raw	rs4596225	G	C	0.29941	Urate	NA
8e-07	0.00234267	4	-0.0115599	120496444	408112	ebi-a-GCST90002386	rs4596225	G	C	0.297623	High light scatter reticulocyte percentage of red cells	NA
8.09301e-07	0.0063	4	-0.0311	120496444	296525	ebi-a-GCST005194	rs4596225	G	C	0.2854	Coronary artery disease	NA
1.36047e-06	0.00262766	4	-0.0126937	120496444	350473	ukb-d-30040_irnt	rs4596225	G	C	0.299167	Mean corpuscular volume	NA
1.39569e-06	0.0022551	4	0.010882	120496444	343836	ukb-d-30880_irnt	rs4596225	G	C	0.29941	Urate	NA
1.63599e-06	0.0039236	4	-0.0188092	120496444	169219	ebi-a-GCST004626	rs4596225	G	C	0.2988	Myeloid white cell count	NA
1.94599e-06	0.00390692	4	-0.0185927	120496444	172435	ebi-a-GCST004610	rs4596225	G	C	0.2987	White blood cell count	NA
1.95245e-06	0.00173932	4	0.00827631	120496444	331285	ukb-a-277	rs4596225	G	C	0.300756	Leg predicted mass (right)	NA
2.45601e-06	0.0039137	4	-0.0184405	120496444	169822	ebi-a-GCST004614	rs4596225	G	C	0.2987	Granulocyte count	NA
2.80001e-06	0.00218582	4	0.0102357	120496444	454884	ukb-b-2303	rs4596225	G	C	0.297114	Body mass index (BMI)	NA
2.81514e-06	0.00175073	4	0.0082003	120496444	331285	ukb-a-276	rs4596225	G	C	0.300756	Leg fat-free mass (right)	NA
3.09999e-06	0.00487231	4	0.022733	120496444	99380	ukb-b-19994	rs4596225	G	C	0.297095	Spherical power (right)	NA
3.40001e-06	0.0021695	4	0.0100783	120496444	461460	ukb-b-19953	rs4596225	G	C	0.297137	Body mass index (BMI)	NA
4.03097e-06	0.00390748	4	-0.0180125	120496444	170384	ebi-a-GCST004613	rs4596225	G	C	0.2987	Sum neutrophil eosinophil counts	NA
4.35402e-06	0.00397625	4	-0.0182658	120496444	166066	ebi-a-GCST004603	rs4596225	G	C	0.2984	Platelet count	NA
4.35763e-06	0.00265488	4	-0.0121955	120496444	344728	ukb-d-30260_irnt	rs4596225	G	C	0.299169	Mean reticulocyte volume	NA
5.1e-06	0.00143214	4	0.0065326	120496444	454874	ukb-b-16446	rs4596225	G	C	0.297115	Basal metabolic rate	NA
5.24795e-06	0.00391043	4	-0.0178105	120496444	170143	ebi-a-GCST004620	rs4596225	G	C	0.2987	Sum basophil neutrophil counts	NA
6.46205e-06	0.00391026	4	-0.0176379	120496444	170761	ebi-a-GCST004611	rs4596225	G	C	0.2986	High light scatter reticulocyte count	NA
7.06301e-06	0.00390999	4	-0.0175628	120496444	170763	ebi-a-GCST004612	rs4596225	G	C	0.2986	High light scatter reticulocyte percentage of red cells	NA
8.931e-06	0.00390401	4	-0.0173398	120496444	170702	ebi-a-GCST004629	rs4596225	G	C	0.2987	Neutrophil count	NA
3.99577e-07	0.00054168	5	-0.0027469	172670611	18096	ebi-a-GCST90000294	rs35564079	CT	C	0.28257	Myocardial fractal dimension (slice 8)	NKX2-5
9.40156e-07	0.00062008	5	-0.0030418	172670611	18096	ebi-a-GCST90000293	rs35564079	CT	C	0.28257	Myocardial fractal dimension (slice 7)	NKX2-5
2.18323e-06	0.00055618	5	-0.0026347	172670611	18096	ebi-a-GCST90000292	rs35564079	CT	C	0.28257	Myocardial fractal dimension (slice 6)	NKX2-5
3.79997e-06	0.00342195	5	-0.0157786	172670611	178782	ebi-a-GCST90012103	rs35564079	CT	C	0.281118	Bioavailable testosterone levels	NKX2-5
4.53106e-06	0.00044161	5	-0.0020256	172670611	18096	ebi-a-GCST90000291	rs35564079	CT	C	0.28257	Myocardial fractal dimension (slice 5)	NKX2-5
7.31476e-06	0.00036715	5	-0.0016469	172670611	18096	ebi-a-GCST90000290	rs35564079	CT	C	0.28257	Myocardial fractal dimension (slice 4)	NKX2-5
4.20243e-12	0.00162664	5	-0.0112738	122502567	165649	ukb-d-2395_1	rs463106	C	T	0.466971	Hair/balding pattern: Pattern 1	PRDM6
3.22775e-11	0.0302	5	0.2004	122502567	730087	ieu-b-38	rs463106	C	T	0.4697	systolic blood pressure	PRDM6
3.2e-08	0.00585884	5	0.032556	122502567	54137	ebi-a-GCST005846	rs463106	C	T	NA	Heart rate response to recovery post exercise (10 sec)	PRDM6
5.30005e-08	0.00209234	5	0.0113855	122502567	436419	ukb-b-20175	rs463106	C	T	0.468136	Systolic blood pressure, automated reading	PRDM6
1.62383e-07	0.0026399	5	-0.0138279	122502567	288266	ukb-a-507	rs463106	C	T	0.466886	Duration of walks	PRDM6
3.00781e-07	0.00140075	5	0.0071763	122502567	154988	ukb-a-303	rs463106	C	T	0.466886	Hair/balding pattern: Pattern 4	PRDM6
1.70565e-06	0.00247721	5	0.0118549	122502567	317754	ukb-a-360	rs463106	C	T	0.466886	Systolic blood pressure automated reading	PRDM6
2.80001e-06	0.00584224	5	0.0273752	122502567	54137	ebi-a-GCST005848	rs463106	C	T	NA	Heart rate response to recovery post exercise (50 sec)	PRDM6
3.3002e-06	0.00240503	5	0.0111864	122502567	350470	ukb-d-30100_irnt	rs463106	C	T	0.46805	Mean platelet (thrombocyte) volume	PRDM6
4.79999e-06	0.00585188	5	0.0267717	122502567	54137	ebi-a-GCST005847	rs463106	C	T	NA	Heart rate response to recovery post exercise (20 sec)	PRDM6
6.28999e-06	0.0081	5	-0.0367	122502567	1731	met-a-719	rs463106	C	T	0.3175	X-14189--leucylalanine	PRDM6
2.30144e-205	0.0123026	5	0.376206	128290787	31353	eqtl-a-ENSG00000066583	rs1898547	A	G	0.325362	ENSG00000066583	SLC27A6
3.2e-09	0.00225234	5	0.0133365	128290787	436424	ukb-b-18103	rs1898547	A	G	0.317703	Pulse rate, automated reading	SLC27A6
5.4877e-07	0.00268588	5	0.0134523	128290787	317756	ukb-a-3	rs1898547	A	G	0.318097	Pulse rate automated reading	SLC27A6
6.89922e-11	0.001858	6	-0.012127	1733794	562259	ebi-a-GCST90002304	rs6934958	C	T	0.548778	Hematocrit	GMDS
4.16294e-08	0.0119536	6	-0.0655512	1733794	26156	eqtl-a-ENSG00000112699	rs6934958	C	T	0.551174	ENSG00000112699	GMDS
3.56911e-07	0.00191332	6	-0.00974014	1733794	350474	ukb-d-30020_irnt	rs6934958	C	T	0.547163	Haemoglobin concentration	GMDS
5.20092e-06	0.00196667	6	-0.00896132	1733794	350475	ukb-d-30030_irnt	rs6934958	C	T	0.547164	Haematocrit percentage	GMDS
2.05589e-110	0.0144597	6	-0.322829	36647289	31344	eqtl-a-ENSG00000124762	rs3176326	A	G	0.206137	ENSG00000124762	CDKN1A
1.01228e-19	0.121272	6	1.10208	36647289	13420	ebi-a-GCST008054	rs3176326	A	G	0.177882	QRS duration	CDKN1A
7.62781e-15	0.0146814	6	0.11413	36647289	5491	eqtl-a-ENSG00000255587	rs3176326	A	G	0.206137	ENSG00000255587	CDKN1A
8.7438e-15	0.0159641	6	0.123998	36647289	10815	ukb-d-12340_irnt	rs3176326	A	G	0.197139	QRS duration	CDKN1A
1.42397e-13	0.0085	6	-0.0626	36647289	1030836	ebi-a-GCST006414	rs3176326	A	G	0.1982	Atrial fibrillation	CDKN1A
1e-12	0.00105563	6	0.00713435	36647289	368929	ebi-a-GCST90012110	rs3176326	A	G	0.197968	Sex hormone-binding globulin levels adjusted for BMI	CDKN1A
4.77639e-12	0.0164	6	-0.1132	36647289	NA	finn-b-I9_AF_EXNONE	rs3176326	A	G	0.1749	Atrial fibrillation and flutter (no controls excluded)	CDKN1A
1.69981e-11	0.00283568	6	0.0190843	36647289	265753	ukb-b-4080	rs3176326	A	G	0.198763	Ankle spacing width	CDKN1A
4.96249e-11	0.0142	6	-0.0933	36647289	NA	finn-b-CARDIAC_ARRHYTM	rs3176326	A	G	0.1748	Cardiac arrhytmias	CDKN1A
7.94877e-11	0.0092	6	-0.0599	36647289	537409	ebi-a-GCST006061	rs3176326	A	G	NA	Atrial fibrillation	CDKN1A
1.12512e-09	0.00070447	6	-0.0042929	36647289	18096	ebi-a-GCST90000293	rs3176326	A	G	0.19601	Myocardial fractal dimension (slice 7)	CDKN1A
6.69993e-09	0.00391541	6	0.0226987	36647289	146181	ukb-b-8607	rs3176326	A	G	0.200095	Ankle spacing width (right)	CDKN1A
7.92994e-09	0.0197	6	-0.1138	36647289	NA	finn-b-I9_AF	rs3176326	A	G	0.1738	Atrial fibrillation and flutter	CDKN1A
1.33101e-08	0.0102	6	-0.0577	36647289	977323	ebi-a-GCST009541	rs3176326	A	G	NA	Heart failure	CDKN1A
3.1492e-08	0.00063196	6	-0.0034981	36647289	18096	ebi-a-GCST90000292	rs3176326	A	G	0.19601	Myocardial fractal dimension (slice 6)	CDKN1A
8.11802e-08	0.0188	6	-0.1007	36647289	NA	finn-b-I9_HEARTFAIL_EXNONE	rs3176326	A	G	0.1749	"Heart failure,strict" (no controls excluded)	CDKN1A
8.60003e-08	0.00162325	6	0.00869181	36647289	454834	ukb-b-14310	rs3176326	A	G	0.198906	Leg predicted mass (right)	CDKN1A
9.29994e-08	0.00163379	6	0.00872335	36647289	454835	ukb-b-12828	rs3176326	A	G	0.198905	Leg fat-free mass (right)	CDKN1A
1.2e-07	0.00117636	6	0.00613348	36647289	370125	ebi-a-GCST90012111	rs3176326	A	G	0.197968	Sex hormone-binding globulin levels	CDKN1A
1.52405e-07	0.0006156	6	-0.0032329	36647289	18096	ebi-a-GCST90000294	rs3176326	A	G	0.19601	Myocardial fractal dimension (slice 8)	CDKN1A
1.89998e-07	0.00156016	6	0.00812323	36647289	454888	ukb-b-14540	rs3176326	A	G	0.198906	Whole body water mass	CDKN1A
2.30001e-07	0.00155755	6	0.00806063	36647289	454850	ukb-b-13354	rs3176326	A	G	0.198905	Whole body fat-free mass	CDKN1A
2.59998e-07	0.00386879	6	0.0199234	36647289	146226	ukb-b-2122	rs3176326	A	G	0.20009	Ankle spacing width (left)	CDKN1A
2.69998e-07	0.0016346	6	0.00841007	36647289	454805	ukb-b-16099	rs3176326	A	G	0.198906	Leg fat-free mass (left)	CDKN1A
3.07603e-07	0.0163	6	-0.0835	36647289	118755	ebi-a-GCST004296	rs3176326	A	G	NA	Atrial fibrillation	CDKN1A
6.59994e-07	0.00154604	6	0.00768658	36647289	454463	ukb-b-9685	rs3176326	A	G	0.198932	Trunk predicted mass	CDKN1A
7.01908e-07	0.0191	6	-0.0946	36647289	NA	finn-b-I9_HEARTFAIL	rs3176326	A	G	0.1745	Heart failure,strict	CDKN1A
7.19996e-07	0.00162391	6	0.0080466	36647289	454799	ukb-b-17271	rs3176326	A	G	0.198909	Leg predicted mass (left)	CDKN1A
7.39997e-07	0.00155097	6	0.00767713	36647289	454508	ukb-b-17409	rs3176326	A	G	0.19894	Trunk fat-free mass	CDKN1A
1e-06	0.00163849	6	0.00800719	36647289	454874	ukb-b-16446	rs3176326	A	G	0.198907	Basal metabolic rate	CDKN1A
1.34999e-06	0.002424	6	-0.011725	36647289	518345	ieu-b-34	rs3176326	A	G	0.199627	neutrophil cell count	CDKN1A
1.50031e-06	0.0147007	6	0.0707295	36647289	31344	eqtl-a-ENSG00000112078	rs3176326	A	G	0.206137	ENSG00000112078	CDKN1A
1.66001e-06	0.002322	6	-0.011132	36647289	561299	ieu-b-30	rs3176326	A	G	0.200135	white blood cell count	CDKN1A
1.66924e-06	0.0252445	6	-0.120917	36647289	NA	bbj-a-109	rs3176326	A	G	0.108798	Congestive heart failure	CDKN1A
2.19999e-06	0.00155055	6	0.00733845	36647289	454753	ukb-b-19520	rs3176326	A	G	0.198919	Arm fat-free mass (right)	CDKN1A
3.12299e-06	0.0103	6	-0.0481	36647289	446696	ebi-a-GCST005838	rs3176326	A	G	0.195	Stroke	CDKN1A
3.41397e-06	0.0118	6	-0.0549	36647289	446696	ebi-a-GCST006906	rs3176326	A	G	0.199	Stroke	CDKN1A
3.65704e-06	0.0024	6	0.011	36647289	450243	ebi-a-GCST90000025	rs3176326	A	G	0.1987	Appendicular lean mass	CDKN1A
4.37099e-06	0.011	6	-0.0505	36647289	440328	ebi-a-GCST005843	rs3176326	A	G	0.1945	Ischemic stroke	CDKN1A
4.54862e-06	0.0147018	6	-0.0674005	36647289	31090	eqtl-a-ENSG00000010030	rs3176326	A	G	0.206137	ENSG00000010030	CDKN1A
4.79999e-06	0.00145552	6	0.00622787	36647289	180094	ebi-a-GCST90012108	rs3176326	A	G	0.198391	Sex hormone-binding globulin levels adjusted for BMI	CDKN1A
5.85194e-06	0.0128	6	-0.0582	36647289	440328	ebi-a-GCST006908	rs3176326	A	G	0.199	Ischemic stroke	CDKN1A
5.89997e-06	0.00158075	6	0.00716018	36647289	454672	ukb-b-19925	rs3176326	A	G	0.198923	Arm fat-free mass (left)	CDKN1A
5.99998e-06	0.00155786	6	0.00659597	36647289	188908	ebi-a-GCST90012106	rs3176326	A	G	0.197568	Sex hormone-binding globulin levels adjusted for BMI	CDKN1A
6.50594e-06	0.0252	6	-0.1137	36647289	NA	finn-b-I9_AF_REIMB	rs3176326	A	G	0.1748	Atrial fibrillation and flutter with reimbursement	CDKN1A
7.79992e-06	0.000852692	6	-0.00381128	36647289	462933	ukb-b-10912	rs3176326	A	G	0.198925	Non-cancer illness code, self-reported: high cholesterol	CDKN1A
1.49968e-109	0.00209376	6	-0.0465614	118667522	436424	ukb-b-18103	rs11153730	C	T	0.491744	Pulse rate, automated reading	PLN
1.85097e-79	0.00250204	6	-0.0472379	118667522	317756	ukb-a-3	rs11153730	C	T	0.493436	Pulse rate automated reading	PLN
1.80011e-35	0.00358354	6	-0.0445354	118667522	151546	ukb-b-15892	rs11153730	C	T	0.491676	Pulse rate	PLN
2.73401e-27	0.00423682	6	-0.0458595	118667522	110153	ukb-a-363	rs11153730	C	T	0.493436	Pulse rate	PLN
1.01906e-19	0.0066	6	-0.0602	118667522	1030836	ebi-a-GCST006414	rs11153730	C	T	0.5107	Atrial fibrillation	PLN
2.56803e-19	0.0173	6	-0.1551	118667522	753921	ieu-b-39	rs11153730	C	T	0.4906	diastolic blood pressure	PLN
7.00648e-15	0.0505	6	-0.3934	118667522	91235	ieu-a-1056	rs11153730	C	T	0.4855	Heart rate	PLN
7.00648e-15	0.0505	6	-0.3934	118667522	6568	ebi-a-GCST001969	rs11153730	C	T	0.4855	Heart rate	PLN
1.09446e-13	0.224996	6	1.67149	118667522	13698	ebi-a-GCST008043	rs11153730	C	T	0.298305	QT interval	PLN
7.89951e-13	0.00708345	6	-0.0507369	118667522	39749	ukb-b-7710	rs11153730	C	T	0.490666	Pulse rate (during blood-pressure measurement)	PLN
1.737e-12	0.0072	6	-0.0507	118667522	537409	ebi-a-GCST006061	rs11153730	C	T	NA	Atrial fibrillation	PLN
3.63915e-11	0.00049488	6	-0.0032772	118667522	18096	ebi-a-GCST90000292	rs11153730	C	T	0.49638	Myocardial fractal dimension (slice 6)	PLN
7.10068e-11	0.00206755	6	-0.0134761	118667522	436424	ukb-b-7992	rs11153730	C	T	0.491744	Diastolic blood pressure, automated reading	PLN
2.46945e-09	0.00055189	6	-0.0032929	118667522	18096	ebi-a-GCST90000293	rs11153730	C	T	0.49638	Myocardial fractal dimension (slice 7)	PLN
4.30002e-09	0.00531399	6	-0.0312038	118667522	68160	ukb-b-11361	rs11153730	C	T	0.491212	ECG, heart rate	PLN
1.40981e-08	0.0118988	6	0.0674936	118667522	25191	eqtl-a-ENSG00000111860	rs11153730	C	T	0.480716	ENSG00000111860	PLN
2.75816e-08	0.00246168	6	-0.0136777	118667522	317756	ukb-a-359	rs11153730	C	T	0.493436	Diastolic blood pressure automated reading	PLN
1.17211e-06	0.0125304	6	0.0609364	118667522	10815	ukb-d-12340_irnt	rs11153730	C	T	0.497596	QRS duration	PLN
4.023e-06	0.0301	6	-0.1388	118667522	734533	ieu-b-38	rs11153730	C	T	0.4901	systolic blood pressure	PLN
4.93174e-06	0.00039317	6	-0.0017964	118667522	18096	ebi-a-GCST90000291	rs11153730	C	T	0.49638	Myocardial fractal dimension (slice 5)	PLN
4.00037e-95	0.00210643	6	-0.0435898	118988362	436424	ukb-b-18103	rs10872167	G	A	0.457722	Pulse rate, automated reading	NA
3.78704e-70	0.00251689	6	-0.0445744	118988362	317756	ukb-a-3	rs10872167	G	A	0.45966	Pulse rate automated reading	NA
5.10035e-30	0.00360951	6	-0.0410876	118988362	151546	ukb-b-15892	rs10872167	G	A	0.456729	Pulse rate	NA
3.08248e-24	0.00426616	6	-0.0433419	118988362	110153	ukb-a-363	rs10872167	G	A	0.45966	Pulse rate	NA
5.14636e-18	0.0066	6	-0.0574	118988362	1030836	ebi-a-GCST006414	rs10872167	G	A	0.4844	Atrial fibrillation	NA
3.44588e-15	0.0174	6	-0.1372	118988362	744900	ieu-b-39	rs10872167	G	A	0.4587	diastolic blood pressure	NA
3.28322e-12	0.232906	6	1.6222	118988362	13698	ebi-a-GCST008043	rs10872167	G	A	0.26199	QT interval	NA
1.43516e-11	0.0513	6	-0.3462	118988362	86785	ieu-a-1056	rs10872167	G	A	0.4547	Heart rate	NA
1.43516e-11	0.0513	6	-0.3462	118988362	6568	ebi-a-GCST001969	rs10872167	G	A	0.4547	Heart rate	NA
1.50003e-11	0.00714476	6	-0.0481963	118988362	39749	ukb-b-7710	rs10872167	G	A	0.454019	Pulse rate (during blood-pressure measurement)	NA
3.16373e-11	0.0072	6	-0.0477	118988362	537409	ebi-a-GCST006061	rs10872167	G	A	NA	Atrial fibrillation	NA
8.66962e-11	0.00049707	6	-0.0032272	118988362	18096	ebi-a-GCST90000292	rs10872167	G	A	0.46455	Myocardial fractal dimension (slice 6)	NA
7.7732e-09	0.00055434	6	-0.0032019	118988362	18096	ebi-a-GCST90000293	rs10872167	G	A	0.46455	Myocardial fractal dimension (slice 7)	NA
3.82631e-07	0.0119425	6	0.060639	118988362	25690	eqtl-a-ENSG00000111860	rs10872167	G	A	0.454376	ENSG00000111860	NA
7.00003e-07	0.00208006	6	-0.0103176	118988362	436424	ukb-b-7992	rs10872167	G	A	0.457722	Diastolic blood pressure, automated reading	NA
1.25974e-06	0.0125973	6	0.0610814	118988362	10815	ukb-d-12340_irnt	rs10872167	G	A	0.465068	QRS duration	NA
6.91974e-06	0.00239064	6	0.0107488	118988362	349856	ukb-d-30120_irnt	rs10872167	G	A	0.459949	Lymphocyte count	NA
8.41996e-06	0.01809	6	0.08057	118988362	NA	ukb-e-102310_CSA	rs10872167	G	A	0.6351	Chocolate sweet intake	NA
1.01625e-139	0.0023766	6	-0.059831	126674371	342439	ukb-d-30770_irnt	rs11423823	CT	C	0.50718	IGF-1	HEY2
7.14496e-138	0.01348	6	-0.33706	126674371	342439	ukb-d-30770_raw	rs11423823	CT	C	0.50718	IGF-1	HEY2
4.38531e-110	0.0019	6	-0.043	126674371	450243	ebi-a-GCST90000025	rs11423823	CT	C	0.5053	Appendicular lean mass	HEY2
2.09991e-60	0.00287986	6	-0.0463964	126674371	205513	ebi-a-GCST90000026	rs11423823	CT	C	0.506581	Appendicular lean mass	HEY2
2.99985e-55	0.00260056	6	-0.0402776	126674371	244730	ebi-a-GCST90000027	rs11423823	CT	C	0.504226	Appendicular lean mass	HEY2
2.08689e-29	0.0024466	6	0.027549	126674371	343524	ukb-d-30710_irnt	rs11423823	CT	C	0.50704	C-reactive protein	HEY2
6.12068e-24	0.00165085	6	-0.0166596	126674371	165649	ukb-d-2395_1	rs11423823	CT	C	0.508204	Hair/balding pattern: Pattern 1	HEY2
7.82348e-18	0.00243688	6	0.0209635	126674371	350470	ukb-d-30000_irnt	rs11423823	CT	C	0.50696	White blood cell (leukocyte) count	HEY2
4.5941e-16	0.00199134	6	0.0161741	126674371	350475	ukb-d-30030_irnt	rs11423823	CT	C	0.50696	Haematocrit percentage	HEY2
3.19963e-14	0.00195608	6	0.0148447	126674371	431167	ebi-a-GCST90002412	rs11423823	CT	C	0.505199	Low density lipoprotein cholesterol levels	HEY2
1.85609e-13	0.00193737	6	0.0142572	126674371	350474	ukb-d-30020_irnt	rs11423823	CT	C	0.506959	Haemoglobin concentration	HEY2
2.5398e-13	0.00243343	6	0.0178056	126674371	349856	ukb-d-30140_irnt	rs11423823	CT	C	0.506964	Neutrophill count	HEY2
4.7152e-13	0.0036249	6	0.0262198	126674371	173039	ebi-a-GCST004604	rs11423823	CT	C	0.5066	Hematocrit	HEY2
1.94446e-12	0.00057862	6	0.0040727	126674371	342590	ukb-d-30640_raw	rs11423823	CT	C	0.50707	Apoliprotein B	HEY2
5.48025e-12	0.00243	6	0.016749	126674371	342590	ukb-d-30640_irnt	rs11423823	CT	C	0.50707	Apoliprotein B	HEY2
2.84446e-11	0.0023755	6	0.015808	126674371	343992	ukb-d-30870_irnt	rs11423823	CT	C	0.50706	Triglycerides	HEY2
4.19179e-11	0.0023539	6	-0.015529	126674371	344182	ukb-d-30750_irnt	rs11423823	CT	C	0.50734	Glycated haemoglobin	HEY2
1.09999e-10	0.00422783	6	0.0273465	126674371	NA	met-d-Gln	rs11423823	C	CT	0.495706	Glutamine	HEY2
3.38127e-10	0.010815	6	0.06792	126674371	343524	ukb-d-30710_raw	rs11423823	CT	C	0.50704	C-reactive protein	HEY2
9.7136e-10	0.0024544	6	0.015006	126674371	343992	ukb-d-30870_raw	rs11423823	CT	C	0.50706	Triglycerides	HEY2
1.044e-09	0.00364143	6	0.0222218	126674371	172925	ebi-a-GCST004615	rs11423823	CT	C	0.5066	Hemoglobin concentration	HEY2
1.09277e-09	0.00243147	6	0.0148208	126674371	349856	ukb-d-30120_irnt	rs11423823	CT	C	0.506964	Lymphocyte count	HEY2
2.80279e-09	0.00040024	6	-0.0023786	126674371	314658	ukb-d-30810_raw	rs11423823	CT	C	0.50758	Phosphate	HEY2
3.31681e-09	0.002492	6	-0.014741	126674371	314658	ukb-d-30810_irnt	rs11423823	CT	C	0.50758	Phosphate	HEY2
3.59998e-09	0.000858633	6	0.00520578	126674371	368929	ebi-a-GCST90012110	rs11423823	CT	C	0.507017	Sex hormone-binding globulin levels adjusted for BMI	HEY2
4.00839e-09	0.015705	6	-0.092406	126674371	344182	ukb-d-30750_raw	rs11423823	CT	C	0.50734	Glycated haemoglobin	HEY2
1.5e-08	0.00641107	6	-0.036274	126674371	32860	ebi-a-GCST90016670	rs11423823	CT	C	0.506836	Kidney volume	HEY2
3.29997e-08	0.00311318	6	-0.0179397	126674371	178782	ebi-a-GCST90012103	rs11423823	CT	C	0.507852	Bioavailable testosterone levels	HEY2
3.33258e-08	0.0022735	6	0.012557	126674371	344104	ukb-d-30730_irnt	rs11423823	CT	C	0.5071	Gamma glutamyltransferase	HEY2
6.17035e-08	0.00208717	6	0.0112998	126674371	350475	ukb-d-30010_irnt	rs11423823	CT	C	0.50696	Red blood cell (erythrocyte) count	HEY2
1.1214e-07	0.00236942	6	0.0125721	126674371	349856	ukb-d-30130_irnt	rs11423823	CT	C	0.506964	Monocyte count	HEY2
2e-07	0.00759573	6	0.0394857	126674371	31758	ebi-a-GCST90016669	rs11423823	CT	C	0.506404	Pancreas volume	HEY2
2.1756e-07	0.0020954	6	0.010862	126674371	343621	ukb-d-30780_raw	rs11423823	CT	C	0.50703	LDL direct	HEY2
5.51099e-07	0.0024111	6	0.012074	126674371	343621	ukb-d-30780_irnt	rs11423823	CT	C	0.50703	LDL direct	HEY2
6.59994e-07	0.00344095	6	0.0154709	126674371	142487	ebi-a-GCST006288	rs11423823	CT	C	0.503299	Heel bone mineral density	HEY2
6.80002e-07	0.00711489	6	-0.0353307	126674371	32860	ebi-a-GCST90016666	rs11423823	CT	C	0.506836	Liver volume	HEY2
6.80002e-07	0.00118229	6	0.00632365	126674371	180094	ebi-a-GCST90012108	rs11423823	CT	C	0.507962	Sex hormone-binding globulin levels adjusted for BMI	HEY2
8.37394e-07	0.00364663	6	0.0179649	126674371	172952	ebi-a-GCST004601	rs11423823	CT	C	0.5066	Red blood cell count	HEY2
1.51252e-06	0.0022878	6	0.011004	126674371	344136	ukb-d-30620_irnt	rs11423823	CT	C	0.50708	Alanine aminotransferase	HEY2
1.567e-06	0.0025726	6	0.012355	126674371	314921	ukb-d-30860_irnt	rs11423823	CT	C	0.50759	Total protein	HEY2
1.75416e-06	0.0184925	6	-0.0883914	126674371	10106	ebi-a-GCST008048	rs11423823	CT	C	0.393687	Type 2 diabetes	HEY2
1.8999e-06	0.010377	6	0.049435	126674371	314921	ukb-d-30860_raw	rs11423823	CT	C	0.50759	Total protein	HEY2
2.53221e-06	0.0027112	6	0.012758	126674371	344278	ukb-d-30690_raw	rs11423823	CT	C	0.50706	Cholesterol	HEY2
2.86662e-06	0.0023548	6	0.011021	126674371	342829	ukb-d-30840_irnt	rs11423823	CT	C	0.50708	Total bilirubin	HEY2
4.79999e-06	0.00415438	6	-0.0176731	126674371	NA	met-d-XL_VLDL_CE	rs11423823	C	CT	0.495721	Cholesteryl esters in very large VLDL	HEY2
5.84494e-06	0.0023729	6	0.010754	126674371	344278	ukb-d-30690_irnt	rs11423823	CT	C	0.50706	Cholesterol	HEY2
6.49995e-06	0.00412128	6	-0.0174403	126674371	NA	met-d-XL_VLDL_C	rs11423823	C	CT	0.495721	Cholesterol in very large VLDL	HEY2
2.78099e-50	0.002381	7	-0.03551	46637890	342439	ukb-d-30770_irnt	rs143741275	AGTGTGT	A	0.41989	IGF-1	IGFBP3
1.70333e-49	0.013504	7	-0.19976	46637890	342439	ukb-d-30770_raw	rs143741275	AGTGTGT	A	0.41989	IGF-1	IGFBP3
4.1096e-46	0.0019	7	0.0275	46637890	450243	ebi-a-GCST90000025	rs143741275	AGTGTGT	A	0.4228	Appendicular lean mass	IGFBP3
1.50003e-29	0.00259778	7	0.0287087	46637890	244730	ebi-a-GCST90000027	rs143741275	AGTGTGT	A	0.423048	Appendicular lean mass	IGFBP3
3.155e-26	0.048384	7	-0.51307	46637890	31434	ebi-a-GCST90014267	rs143741275	AGTGTGT	A	0.42306	Ganglion cell inner plexiform layer (GCIPL) thickness	IGFBP3
1e-20	0.00289003	7	0.0260994	46637890	205513	ebi-a-GCST90000026	rs143741275	AGTGTGT	A	0.42257	Appendicular lean mass	IGFBP3
5.69994e-09	0.000857948	7	0.00513337	46637890	368929	ebi-a-GCST90012110	rs143741275	AGTGTGT	A	0.421342	Sex hormone-binding globulin levels adjusted for BMI	IGFBP3
3.02009e-06	0.0023252	7	0.010858	46637890	312215	ukb-d-30830_irnt	rs143741275	AGTGTGT	A	0.41987	SHBG	IGFBP3
7.36377e-21	0.0143442	8	-0.134385	17464427	25609	eqtl-a-ENSG00000129422	rs2299575	T	C	0.780895	ENSG00000129422	PDGFRL*
7.94328e-07	0.0248	8	-0.1226	108085680	3301	prot-a-2567	rs72007904	AACTATTC	A	0.48796	RING finger protein 150	ABRA

## Sheet: pleiotropic_effects_cardiac
p	se	chr	beta	position	n	id	rsid	ea	nea	eaf	trait	locus_name
1.34091e-23	0.0441	10	0.4418	75406141	701343	ieu-b-38	rs3740293	C	A	0.1427	systolic blood pressure	SYNPO2L
1.9002e-13	0.00299393	10	0.0220264	75406141	436419	ukb-b-20175	rs3740293	C	A	0.14126	Systolic blood pressure, automated reading	SYNPO2L
1.93419e-12	0.0253	10	0.1777	75406141	720768	ieu-b-39	rs3740293	C	A	0.1427	diastolic blood pressure	SYNPO2L
3.30598e-11	0.00356469	10	0.0236427	75406141	317754	ukb-a-360	rs3740293	C	A	0.139473	Systolic blood pressure automated reading	SYNPO2L
1.40001e-10	0.00302591	10	-0.0194046	75406141	436424	ukb-b-18103	rs3740293	C	A	0.141262	Pulse rate, automated reading	SYNPO2L
3.01002e-08	0.00362687	10	-0.0200964	75406141	317756	ukb-a-3	rs3740293	C	A	0.139473	Pulse rate automated reading	SYNPO2L
5.78802e-08	0.0115	10	-0.0623	75406141	977323	ebi-a-GCST009541	rs3740293	C	A	NA	Heart failure	SYNPO2L
1.23501e-07	0.0151	10	-0.0801	75406141	NA	finn-b-CARDIAC_ARRHYTM	rs3740293	C	A	0.1473	Cardiac arrhytmias	SYNPO2L
2.59998e-06	0.00298631	10	0.0140413	75406141	436424	ukb-b-7992	rs3740293	C	A	0.141262	Diastolic blood pressure, automated reading	SYNPO2L
2.834e-09	0.0191	10	0.1138	121424815	21758	ebi-a-GCST90012047	rs375034445	AT	A	0.2008	Myoglobin levels	BAG3
7.19946e-35	0.000923887	11	0.0113813	1887068	462933	ukb-b-14057	rs569550	G	T	0.387964	Non-cancer illness code, self-reported: hypertension	KCNQ1
6.4998e-34	0.000936721	11	0.0113711	1887068	461880	ukb-b-14177	rs569550	G	T	0.387952	Vascular/heart problems diagnosed by doctor: High blood pressure	KCNQ1
4.00037e-30	0.00213535	11	0.0243522	1887068	436419	ukb-b-20175	rs569550	G	T	0.38795	Systolic blood pressure, automated reading	KCNQ1
7.50067e-29	0.000962537	11	-0.0107284	1887068	461880	ukb-b-13352	rs569550	G	T	0.387952	Vascular/heart problems diagnosed by doctor: None of the above	KCNQ1
3.99669e-23	0.00109683	11	0.0108639	1887068	337159	ukb-a-61	rs569550	G	T	0.388291	Non-cancer illness code self-reported: hypertension	KCNQ1
7.49376e-23	0.00111201	11	0.0109441	1887068	336683	ukb-a-437	rs569550	G	T	0.388291	Vascular/heart problems diagnosed by doctor: High blood pressure	KCNQ1
1.59993e-22	0.00109618	11	0.0107027	1887068	249710	ukb-b-18009	rs569550	G	T	0.388284	Medication for cholesterol, blood pressure, diabetes, or take exogenous hormones: Blood pressure medication	KCNQ1
3.22924e-22	0.00253147	11	0.0245393	1887068	317754	ukb-a-360	rs569550	G	T	0.388291	Systolic blood pressure automated reading	KCNQ1
1.09572e-19	0.00114205	11	-0.0103693	1887068	336683	ukb-a-435	rs569550	G	T	0.388291	Vascular/heart problems diagnosed by doctor: None of the above	KCNQ1
1.6592e-16	0.00130411	11	0.0107527	1887068	180203	ukb-a-450	rs569550	G	T	0.388291	Medication for cholesterol blood pressure diabetes or take exogenous hormones: Blood pressure medication	KCNQ1
8.49963e-15	0.00136488	11	0.0105914	1887068	209638	ukb-b-14395	rs569550	G	T	0.387642	Medication for cholesterol, blood pressure or diabetes: Blood pressure medication	KCNQ1
2.29985e-14	0.00213058	11	0.0162659	1887068	436424	ukb-b-7992	rs569550	G	T	0.387951	Diastolic blood pressure, automated reading	KCNQ1
2.19989e-11	0.00102538	11	0.00686533	1887068	426391	ukb-b-18167	rs569550	G	T	0.387963	Illnesses of mother: High blood pressure	KCNQ1
3.46418e-11	0.0092	11	0.0612	1887068	NA	finn-b-I9_HYPTENS_EXNONE	rs569550	G	T	0.4199	Hypertension (no controls excluded)	KCNQ1
3.93822e-11	0.0092	11	0.061	1887068	NA	finn-b-I9_HYPTENS	rs569550	G	T	0.4199	Hypertension	KCNQ1
7.23519e-10	0.002533	11	0.0156059	1887068	317756	ukb-a-359	rs569550	G	T	0.388291	Diastolic blood pressure automated reading	KCNQ1
1.39656e-09	0.00160016	11	0.00969099	1887068	154702	ukb-a-490	rs569550	G	T	0.388291	Medication for cholesterol blood pressure or diabetes: Blood pressure medication	KCNQ1
2.1e-09	0.000982246	11	0.00588181	1887068	364661	ukb-b-8746	rs569550	G	T	0.387552	Illnesses of siblings: High blood pressure	KCNQ1
2.5e-09	0.0013455	11	-0.00802405	1887068	249710	ukb-b-20379	rs569550	G	T	0.388284	Medication for cholesterol, blood pressure, diabetes, or take exogenous hormones: None of the above	KCNQ1
5.15597e-09	0.004799	11	0.02804	1887068	NA	bbj-a-37	rs569550	G	T	0.7746	Mean arterial pressure	KCNQ1
6.29999e-09	0.000685561	11	0.00398208	1887068	463010	ukb-b-12493	rs569550	G	T	0.387967	Diagnoses - secondary ICD10: I10 Essential (primary) hypertension	KCNQ1
1.56498e-08	0.004762	11	0.02693	1887068	NA	bbj-a-52	rs569550	G	T	0.7746	Systolic blood pressure	KCNQ1
2.8387e-08	0.00119478	11	0.00663251	1887068	308780	ukb-a-215	rs569550	G	T	0.388291	Illnesses of mother: High blood pressure	KCNQ1
1.031e-07	0.004764	11	0.02535	1887068	NA	bbj-a-17	rs569550	G	T	0.7746	Diastolic blood pressure	KCNQ1
1.36848e-07	0.00113973	11	0.00600587	1887068	259921	ukb-a-222	rs569550	G	T	0.388291	Illnesses of siblings: High blood pressure	KCNQ1
1.87837e-07	0.00158919	11	-0.00828156	1887068	180203	ukb-a-449	rs569550	G	T	0.388291	Medication for cholesterol blood pressure diabetes or take exogenous hormones: None of the above	KCNQ1
2.006e-07	0.0099	11	0.0517	1887068	NA	finn-b-I9_HYPTENSESS	rs569550	G	T	0.4191	Hypertension, essential	KCNQ1
2.99999e-06	0.000960025	11	0.00448652	1887068	402899	ukb-b-19456	rs569550	G	T	0.388227	Illnesses of father: High blood pressure	KCNQ1
9.79941e-16	0.0092	12	-0.074	111907431	NA	finn-b-I9_HYPTENS_EXNONE	rs35350651	AC	A	0.5684	Hypertension (no controls excluded)	MYL2
1.03896e-15	0.0092	12	-0.0739	111907431	NA	finn-b-I9_HYPTENS	rs35350651	AC	A	0.5684	Hypertension	MYL2
7.00003e-14	0.0109192	12	-0.0817516	111907431	17505	ebi-a-GCST011364	rs35350651	AC	A	0.523593	Myocardial infarction	MYL2
5.09683e-13	0.000322568	12	-0.0023299	111907431	361194	ukb-d-I9_MI_STRICT	rs35350651	AC	A	0.503996	Myocardial infarction, strict	MYL2
5.09683e-13	0.000322568	12	-0.0023299	111907431	361194	ukb-d-I9_MI	rs35350651	AC	A	0.503996	Myocardial infarction	MYL2
1.29808e-12	0.0099	12	-0.0703	111907431	NA	finn-b-I9_HYPTENSESS	rs35350651	AC	A	0.569	Hypertension, essential	MYL2
1.90502e-12	0.0079	12	-0.0557	111907431	NA	finn-b-FG_CVD	rs35350651	AC	A	0.5684	Cardiovascular diseases (excluding rheumatic etc)	MYL2
7.88134e-11	0.000537717	12	-0.00349679	111907431	361194	ukb-d-I9_IHD	rs35350651	AC	A	0.503996	Ischaemic heart disease, wide definition	MYL2
2.80498e-10	0.0095	12	-0.0599	111907431	NA	finn-b-I9_HYPTENSESS_EXNONE	rs35350651	AC	A	0.5684	"Hypertension, essential" (no controls excluded)	MYL2
3.15e-10	0.011	12	-0.0694	111907431	NA	finn-b-I9_CVD_HARD	rs35350651	AC	A	0.5684	Hard cardiovascular diseases	MYL2
4.04101e-10	0.0078	12	-0.0487	111907431	NA	finn-b-I9_CVD	rs35350651	AC	A	0.5684	Cardiovascular diseases	MYL2
1.43133e-09	0.000385406	12	-0.00233251	111907431	361194	ukb-d-I9_CHD_NOREV	rs35350651	AC	A	0.503996	Major coronary heart disease event excluding revascularizations	MYL2
1.43133e-09	0.000385406	12	-0.00233251	111907431	361194	ukb-d-I9_CHD	rs35350651	AC	A	0.503996	Major coronary heart disease event	MYL2
2.53898e-09	0.0145	12	-0.0865	111907431	NA	finn-b-I9_HEARTFAIL_AND_ANTIHYPERT	rs35350651	AC	A	0.5712	Heart failure and antihypertensive medication	MYL2
7.16704e-08	0.0111	12	-0.0598	111907431	NA	finn-b-I9_IHD	rs35350651	AC	A	0.5684	Ischaemic heart disease, wide definition	MYL2
7.56537e-08	0.117681	12	-0.632796	111907431	21549	ebi-a-GCST008029	rs35350651	AC	A	0.788248	Diastolic blood pressure	MYL2
2.30399e-07	0.0111	12	-0.0577	111907431	NA	finn-b-I9_ISCHHEART	rs35350651	AC	A	0.5684	Ischemic heart diseases	MYL2
1.34301e-06	0.013	12	-0.063	111907431	NA	finn-b-I9_CHD	rs35350651	AC	A	0.5684	Major coronary heart disease event	MYL2
4.04501e-06	0.0157	12	-0.0725	111907431	NA	finn-b-I9_MI	rs35350651	AC	A	0.5687	Myocardial infarction	MYL2
7.57199e-06	0.0112	12	-0.0501	111907431	NA	finn-b-I9_HEARTFAIL_NS	rs35350651	AC	A	0.5684	Heart failure, not strict	MYL2
7.57199e-06	0.0112	12	-0.0501	111907431	NA	finn-b-I9_HEARTFAIL_AND_OVERWEIGHT	rs35350651	AC	A	0.5684	Heart failure and bmi 25plus	MYL2
7.77607e-06	0.0164	12	-0.0732	111907431	NA	finn-b-I9_MI_STRICT	rs35350651	AC	A	0.5688	Myocardial infarction, strict	MYL2
1.46937e-08	0.00048125	12	0.00272639	114816548	361194	ukb-d-CARDIAC_ARRHYTM	rs4767239	C	G	0.824958	Cardiac arrhytmias, COPD co-morbidities	TBX5
9.45693e-08	0.286665	12	-1.52989	114816548	13702	ebi-a-GCST008042	rs4767239	C	G	0.785696	PR interval	TBX5
4.689e-07	0.1494	12	-0.7526	114816548	37678	ebi-a-GCST004826	rs4767239	C	G	NA	P wave duration	TBX5
3.10027e-59	0.00280567	14	0.0455364	21542766	436424	ukb-b-18103	rs12889267	G	A	0.167127	Pulse rate, automated reading	NDRG2
1.05633e-37	0.00333435	14	0.042799	21542766	317756	ukb-a-3	rs12889267	G	A	0.168617	Pulse rate automated reading	NDRG2
1.69981e-23	0.00479835	14	0.0479436	21542766	151546	ukb-b-15892	rs12889267	G	A	0.166759	Pulse rate	NDRG2
2.27248e-15	0.00564616	14	0.044755	21542766	110153	ukb-a-363	rs12889267	G	A	0.168617	Pulse rate	NDRG2
4.20001e-07	0.00952398	14	0.0481813	21542766	39749	ukb-b-7710	rs12889267	G	A	0.165098	Pulse rate (during blood-pressure measurement)	NDRG2
2.88058e-06	0.00820864	14	0.0384139	21542766	49610	ukb-a-393	rs12889267	G	A	0.168617	Maximum heart rate during fitness test	NDRG2
3.59998e-06	0.00709086	14	0.0328644	21542766	68160	ukb-b-11361	rs12889267	G	A	0.167466	ECG, heart rate	NDRG2
5.39995e-06	0.00462587	14	-0.0210412	21542766	151546	ukb-b-11598	rs12889267	G	A	0.166759	Pulse wave reflection index	NDRG2
5.79429e-248	0.00216843	14	0.0729274	23861811	436424	ukb-b-18103	rs365990	G	A	0.370973	Pulse rate, automated reading	MYH6
3.99025e-169	0.00258578	14	0.0717218	23861811	317756	ukb-a-3	rs365990	G	A	0.369482	Pulse rate automated reading	MYH6
6.59933e-85	0.00370829	14	0.0724071	23861811	151546	ukb-b-15892	rs365990	G	A	0.372249	Pulse rate	MYH6
1.46285e-61	0.00438141	14	0.0725814	23861811	110153	ukb-a-363	rs365990	G	A	0.369482	Pulse rate	MYH6
5.66239e-28	0.0553	14	0.6063	23861811	91227	ieu-a-1056	rs365990	G	A	0.3425	Heart rate	MYH6
5.66239e-28	0.0553	14	0.6063	23861811	6568	ebi-a-GCST001969	rs365990	G	A	0.3425	Heart rate	MYH6
5.90065e-25	0.00732809	14	0.075609	23861811	39749	ukb-b-7710	rs365990	G	A	0.366641	Pulse rate (during blood-pressure measurement)	MYH6
2.85627e-15	13.8558	14	109.419	23861811	33955	ebi-a-GCST004824	rs365990	G	A	NA	P wave terminal force	MYH6
8.49963e-15	0.00550193	14	0.0426963	23861811	68160	ukb-b-11361	rs365990	G	A	0.371354	ECG, heart rate	MYH6
5.95251e-13	0.0312	14	-0.225	23861811	736333	ieu-b-38	rs365990	G	A	0.3658	systolic blood pressure	MYH6
2.39994e-11	0.00214691	14	-0.0143345	23861811	436419	ukb-b-20175	rs365990	G	A	0.37097	Systolic blood pressure, automated reading	MYH6
6.06317e-11	0.00254437	14	-0.0166463	23861811	317754	ukb-a-360	rs365990	G	A	0.369482	Systolic blood pressure automated reading	MYH6
9.49992e-10	0.00357499	14	-0.021873	23861811	151546	ukb-b-11598	rs365990	G	A	0.372249	Pulse wave reflection index	MYH6
3.36891e-09	0.000373671	14	0.0022094	23861811	361194	ukb-d-CARDIAC_ARRHYTM	rs365990	G	A	0.36925	Cardiac arrhytmias, COPD co-morbidities	MYH6
9.67498e-08	0.096	14	0.5117	23861811	37678	ebi-a-GCST004826	rs365990	G	A	NA	P wave duration	MYH6
2.19999e-07	0.00545003	14	0.0282576	23861811	68409	ukb-b-14461	rs365990	G	A	0.371223	Maximum heart rate during fitness test	MYH6
4.80065e-07	0.0139008	14	0.0700211	23861811	10785	ukb-d-12338_irnt	rs365990	G	A	0.370885	P duration	MYH6
5.60003e-07	0.00214204	14	0.0107173	23861811	436424	ukb-b-7992	rs365990	G	A	0.370973	Diastolic blood pressure, automated reading	MYH6
1.21708e-06	0.00420127	14	-0.0203892	23861811	110153	ukb-a-364	rs365990	G	A	0.369482	Pulse wave reflection index	MYH6
1.40699e-06	0.018	14	0.087	23861811	747997	ieu-b-39	rs365990	G	A	0.366	diastolic blood pressure	MYH6
7.21606e-06	0.01601	14	0.07185	23861811	NA	ukb-e-102_CSA	rs365990	G	A	0.689	Pulse rate, automated reading	MYH6
2.90001e-06	0.000176343	15	0.00082429	84284552	463010	ukb-b-11064	rs2585058	A	G	0.490953	Diagnoses - secondary ICD10: Z95.1 Presence of aortocoronary bypass graft	ADAMTSL3
5.10035e-12	0.00210051	16	-0.0144979	4258173	436424	ukb-b-18103	rs889807	C	T	0.512146	Pulse rate, automated reading	SRL
5.44453e-10	0.00250872	16	-0.0155689	4258173	317756	ukb-a-3	rs889807	C	T	0.512134	Pulse rate automated reading	SRL
3.07999e-07	0.0174	16	-0.0891	4258173	743070	ieu-b-39	rs889807	C	T	0.5112	diastolic blood pressure	SRL
9.06108e-07	0.0302	16	-0.1481	4258173	731324	ieu-b-38	rs889807	C	T	0.5112	systolic blood pressure	SRL
2.47913e-57	0.0433	17	0.6903	45013271	722845	ieu-b-38	rs17608766	C	T	0.1445	systolic blood pressure	GOSR2
9.63829e-25	0.00064852	17	-0.00667	45013271	18096	ebi-a-GCST90000289	rs17608766	C	T	0.14851	Myocardial fractal dimension (slice 3)	GOSR2
4.79954e-24	0.00294285	17	0.0297625	45013271	436419	ukb-b-20175	rs17608766	C	T	0.144942	Systolic blood pressure, automated reading	GOSR2
6.29941e-16	0.00128983	17	0.0104267	45013271	461880	ukb-b-14177	rs17608766	C	T	0.145033	Vascular/heart problems diagnosed by doctor: High blood pressure	GOSR2
1.50003e-15	0.00132527	17	-0.0105693	45013271	461880	ukb-b-13352	rs17608766	C	T	0.145033	Vascular/heart problems diagnosed by doctor: None of the above	GOSR2
6.21584e-15	0.00346163	17	0.0270002	45013271	317754	ukb-a-360	rs17608766	C	T	0.14749	Systolic blood pressure automated reading	GOSR2
9.3994e-15	0.00127227	17	0.0098568	45013271	462933	ukb-b-14057	rs17608766	C	T	0.145042	Non-cancer illness code, self-reported: hypertension	GOSR2
2.84839e-12	0.00152048	17	0.0106209	45013271	336683	ukb-a-437	rs17608766	C	T	0.14749	Vascular/heart problems diagnosed by doctor: High blood pressure	GOSR2
7.62606e-12	0.0249	17	0.1707	45013271	734608	ieu-b-39	rs17608766	C	T	0.1448	diastolic blood pressure	GOSR2
1.09977e-11	0.00156152	17	-0.0106075	45013271	336683	ukb-a-435	rs17608766	C	T	0.14749	Vascular/heart problems diagnosed by doctor: None of the above	GOSR2
1.11173e-11	0.00045713	17	-0.0031065	45013271	18096	ebi-a-GCST90000290	rs17608766	C	T	0.14851	Myocardial fractal dimension (slice 4)	GOSR2
1.42364e-11	0.00149981	17	0.0101323	45013271	337159	ukb-a-61	rs17608766	C	T	0.14749	Non-cancer illness code self-reported: hypertension	GOSR2
2.19989e-11	0.00297477	17	-0.0199013	45013271	436424	ukb-b-18103	rs17608766	C	T	0.144943	Pulse rate, automated reading	GOSR2
6.8377e-10	0.00352213	17	-0.0217315	45013271	317756	ukb-a-3	rs17608766	C	T	0.14749	Pulse rate automated reading	GOSR2
1.2e-09	0.00151101	17	0.00918956	45013271	249710	ukb-b-18009	rs17608766	C	T	0.144532	Medication for cholesterol, blood pressure, diabetes, or take exogenous hormones: Blood pressure medication	GOSR2
7.39895e-09	0.012	17	0.0695	45013271	NA	finn-b-I9_HYPTENS_EXNONE	rs17608766	C	T	0.1747	Hypertension (no controls excluded)	GOSR2
8.689e-09	0.012	17	0.0691	45013271	NA	finn-b-I9_HYPTENS	rs17608766	C	T	0.1747	Hypertension	GOSR2
1.47401e-08	0.0006736	17	-0.0038174	45013271	18096	ebi-a-GCST90000288	rs17608766	C	T	0.14851	Myocardial fractal dimension (slice 2)	GOSR2
5.1e-08	0.000943867	17	0.00514104	45013271	463010	ukb-b-12493	rs17608766	C	T	0.145044	Diagnoses - secondary ICD10: I10 Essential (primary) hypertension	GOSR2
7.10003e-08	0.00975994	17	0.0525987	45013271	39749	ukb-b-6503	rs17608766	C	T	0.147562	Systolic blood pressure, manual reading	GOSR2
9.18608e-08	0.0129	17	0.069	45013271	NA	finn-b-I9_HYPTENSESS	rs17608766	C	T	0.1745	Hypertension, essential	GOSR2
2.12902e-07	0.0124	17	0.0643	45013271	NA	finn-b-I9_HYPTENSESS_EXNONE	rs17608766	C	T	0.1747	"Hypertension, essential" (no controls excluded)	GOSR2
4.33701e-07	0.0141	17	0.0712	45013271	NA	finn-b-CARDIAC_ARRHYTM	rs17608766	C	T	0.1748	Cardiac arrhytmias	GOSR2
3.18002e-06	0.019	17	0.0887	45013271	NA	finn-b-I9_HEARTFAIL_AND_ANTIHYPERT	rs17608766	C	T	0.173	Heart failure and antihypertensive medication	GOSR2
3.2e-06	0.00101494	17	0.00472745	45013271	363542	ukb-b-14371	rs17608766	C	T	0.14512	Illnesses of siblings: Heart disease	GOSR2
4.84395e-06	0.0427	17	0.1953	45013271	NA	finn-b-CONGEN_HEART_ARTER	rs17608766	C	T	0.1747	Congenital malformations of heart and great arteries	GOSR2
5.80003e-06	0.00204995	17	-0.00929193	45013271	209638	ukb-b-12014	rs17608766	C	T	0.145749	Medication for cholesterol, blood pressure or diabetes: None of the above	GOSR2
9.26595e-06	0.0176	17	-0.0782	46555268	NA	finn-b-I9_MI_EXNONE	rs17697950	G	A	0.2547	Myocardial infarction (no controls excluded)	SKAP1*
1.29999e-10	0.00211612	18	0.0136025	20048203	436424	ukb-b-7992	rs62094198	A	T	0.397718	Diastolic blood pressure, automated reading	GATA6
2.19999e-07	0.00214375	18	0.01111	20048203	436424	ukb-b-18103	rs62094198	A	T	0.397718	Pulse rate, automated reading	GATA6
3.75647e-07	0.00251339	18	0.0127706	20048203	317756	ukb-a-359	rs62094198	A	T	0.397928	Diastolic blood pressure automated reading	GATA6
1.59801e-06	0.0179	18	0.0858	20048203	746850	ieu-b-39	rs62094198	A	T	0.3883	diastolic blood pressure	GATA6
1.937e-10	0.0321	1	0.2045	16338925	733696	ieu-b-38	rs1763605	G	T	0.6756	systolic blood pressure	HSPB7
3.32897e-09	0.0184	1	0.1091	16338925	753103	ieu-b-39	rs1763605	G	T	0.6753	diastolic blood pressure	HSPB7
9.70801e-06	0.0542	1	0.2398	16338925	NA	finn-b-I9_NONISCHCARDMYOP_STRICT	rs1763605	G	T	0.7274	Nonischemic cardiomyopathy	HSPB7
5.00035e-11	0.00210775	1	0.0138469	236854973	436424	ukb-b-18103	rs12142143	C	T	0.534187	Pulse rate, automated reading	ACTN2
6.16311e-07	0.00252157	1	0.0125729	236854973	317756	ukb-a-3	rs12142143	C	T	0.536793	Pulse rate automated reading	ACTN2
1.19201e-07	0.072	1	-0.3812	51682780	696652	ieu-b-39	rs7555411	T	C	0.0171	diastolic blood pressure	RNF11
2.0797e-16	0.00053156	1	0.0043722	61886891	18096	ebi-a-GCST90000292	rs2474370	T	C	0.67614	Myocardial fractal dimension (slice 6)	NFIA*
7.74462e-16	0.0003509	1	0.0028302	61886891	18096	ebi-a-GCST90000290	rs2474370	T	C	0.67614	Myocardial fractal dimension (slice 4)	NFIA*
1.34896e-15	0.00042209	1	0.0033755	61886891	18096	ebi-a-GCST90000291	rs2474370	T	C	0.67614	Myocardial fractal dimension (slice 5)	NFIA*
1.41579e-11	0.00059302	1	0.0040092	61886891	18096	ebi-a-GCST90000293	rs2474370	T	C	0.67614	Myocardial fractal dimension (slice 7)	NFIA*
4.78851e-06	0.00049925	1	0.0022842	61886891	18096	ebi-a-GCST90000289	rs2474370	T	C	0.67614	Myocardial fractal dimension (slice 3)	NFIA*
1.20005e-31	0.00782605	20	-0.0916132	36869005	436424	ukb-b-18103	rs41282820	A	G	0.018311	Pulse rate, automated reading	KIAA1755
2.02815e-24	0.00934569	20	-0.0953135	36869005	317756	ukb-a-3	rs41282820	A	G	0.0182533	Pulse rate automated reading	KIAA1755
5.19996e-15	0.013316	20	-0.104152	36869005	151546	ukb-b-15892	rs41282820	A	G	0.018483	Pulse rate	KIAA1755
6.38557e-14	0.0158533	20	-0.118914	36869005	110153	ukb-a-363	rs41282820	A	G	0.0182533	Pulse rate	KIAA1755
1.59956e-108	0.00263688	2	-0.0583544	179753549	436424	ukb-b-18103	rs1873164	A	G	0.8035	Pulse rate, automated reading	NA
1.32923e-85	0.00315745	2	-0.0619292	179753549	317756	ukb-a-3	rs1873164	A	G	0.80478	Pulse rate automated reading	NA
7.70016e-34	0.00453112	2	-0.0549435	179753549	151546	ukb-b-15892	rs1873164	A	G	0.804782	Pulse rate	NA
5.2942e-31	0.00536474	2	-0.062135	179753549	110153	ukb-a-363	rs1873164	A	G	0.80478	Pulse rate	NA
3.87436e-18	0.0217	2	-0.1882	179753549	750684	ieu-b-39	rs1873164	A	G	0.8021	diastolic blood pressure	NA
5.03037e-17	0.0627	2	-0.526	179753549	87436	ieu-a-1056	rs1873164	A	G	0.7765	Heart rate	NA
5.03037e-17	0.0627	2	-0.526	179753549	6568	ebi-a-GCST001969	rs1873164	A	G	0.7765	Heart rate	NA
7.39946e-14	0.00672949	2	-0.0503367	179753549	68160	ukb-b-11361	rs1873164	A	G	0.805465	ECG, heart rate	NA
7.19946e-13	0.00260318	2	-0.0186784	179753549	436424	ukb-b-7992	rs1873164	A	G	0.8035	Diastolic blood pressure, automated reading	NA
1.10002e-12	0.00666728	2	-0.0474617	179753549	68409	ukb-b-14461	rs1873164	A	G	0.805474	Maximum heart rate during fitness test	NA
3.12191e-08	0.00310666	2	-0.0171941	179753549	317756	ukb-a-359	rs1873164	A	G	0.80478	Diastolic blood pressure automated reading	NA
1.7e-07	0.00888274	2	-0.0464348	179753549	39749	ukb-b-7710	rs1873164	A	G	0.801355	Pulse rate (during blood-pressure measurement)	NA
3.69999e-06	0.00530117	2	0.02454	179753549	111148	ukb-b-1061	rs1873164	A	G	0.801094	Age high blood pressure diagnosed	NA
4.6695e-06	0.00783933	2	-0.0359012	179753549	49610	ukb-a-393	rs1873164	A	G	0.80478	Maximum heart rate during fitness test	NA
8.50002e-10	0.00210456	2	0.0129141	37090233	436424	ukb-b-18103	rs2110944	C	T	0.529406	Pulse rate, automated reading	STRN
4.43844e-07	0.0025167	2	0.0127074	37090233	317756	ukb-a-3	rs2110944	C	T	0.529969	Pulse rate automated reading	STRN
5.54396e-06	0.0317	2	0.1441	37090233	NA	finn-b-I9_CARDMPRI	rs2110944	C	T	0.4996	Cardiomyopathies, Primary/intrinsic	STRN
2.19999e-07	0.00215258	2	0.0111551	56134827	436419	ukb-b-20175	rs1430197	A	G	0.374844	Systolic blood pressure, automated reading	EFEMP1
8.88403e-06	0.0025519	2	0.0113375	56134827	317754	ukb-a-360	rs1430197	A	G	0.374705	Systolic blood pressure automated reading	EFEMP1
6.1e-09	0.00222106	3	0.0129141	14278376	436424	ukb-b-18103	rs900173	C	T	0.34002	Pulse rate, automated reading	TMEM43
3.00372e-06	0.0026474	3	0.0123651	14278376	317756	ukb-a-3	rs900173	C	T	0.341448	Pulse rate automated reading	TMEM43
2.90001e-29	0.00213894	3	0.0240178	171774601	436424	ukb-b-18103	rs17460016	C	G	0.407939	Pulse rate, automated reading	FNDC3B
1.76644e-21	0.00255684	3	0.0243376	171774601	317756	ukb-a-3	rs17460016	C	G	0.406693	Pulse rate automated reading	FNDC3B
2.30001e-08	0.00365769	3	0.020442	171774601	151546	ukb-b-15892	rs17460016	C	G	0.408337	Pulse rate	FNDC3B
3.18698e-07	0.0567	3	0.29	171774601	91231	ieu-a-1056	rs17460016	C	G	0.3981	Heart rate	FNDC3B
3.18698e-07	0.0567	3	0.29	171774601	6568	ebi-a-GCST001969	rs17460016	C	G	0.3981	Heart rate	FNDC3B
3.292e-07	0.0181	3	0.0925	171774601	715295	ieu-b-39	rs17460016	C	G	0.4069	diastolic blood pressure	FNDC3B
3.06373e-06	0.0043299	3	0.0202065	171774601	110153	ukb-a-363	rs17460016	C	G	0.406693	Pulse rate	FNDC3B
5.8264e-11	0.0258	3	0.169	137997742	732142	ieu-b-39	rs13059110	T	G	0.1333	diastolic blood pressure	NME9*
2.72703e-08	0.0226	3	0.1258	137997742	NA	finn-b-I9_CHD	rs13059110	T	G	0.09034	Major coronary heart disease event	NME9*
5.36303e-08	0.045	3	0.2447	137997742	713299	ieu-b-38	rs13059110	T	G	0.1335	systolic blood pressure	NME9*
4.74799e-07	0.0192	3	0.0969	137997742	NA	finn-b-I9_IHD	rs13059110	T	G	0.09034	Ischaemic heart disease, wide definition	NME9*
7.41105e-07	0.0193	3	0.0956	137997742	NA	finn-b-I9_ISCHHEART	rs13059110	T	G	0.09034	Ischemic heart diseases	NME9*
3.0893e-06	0.000798862	3	0.00372658	137997742	361194	ukb-d-I9_IHD	rs13059110	T	G	0.132612	Ischaemic heart disease, wide definition	NME9*
6.59994e-06	0.00139032	3	-0.00626418	137997742	461880	ukb-b-13352	rs13059110	T	G	0.132407	Vascular/heart problems diagnosed by doctor: None of the above	NME9*
7.37004e-06	0.011595	3	0.052011	137997742	58825	ebi-a-GCST011365	rs13059110	T	G	0.122433	Myocardial infarction	NME9*
9.50889e-06	0.00164724	3	-0.00729416	137997742	336683	ukb-a-435	rs13059110	T	G	0.133316	Vascular/heart problems diagnosed by doctor: None of the above	NME9*
1.80011e-06	0.00037424	4	0.0017874	23875158	18096	ebi-a-GCST90000290	rs73243622	T	C	0.25839	Myocardial fractal dimension (slice 4)	PPARGC1A
2.06205e-28	0.000393469	4	-0.00435036	111571817	361194	ukb-d-CARDIAC_ARRHYTM	rs2723294	T	C	0.697008	Cardiac arrhytmias, COPD co-morbidities	PITX2
4.56457e-23	0.0109	4	-0.1073	111571817	NA	finn-b-CARDIAC_ARRHYTM	rs2723294	T	C	0.5879	Cardiac arrhytmias	PITX2
3.24564e-12	0.0081	4	-0.0563	111571817	NA	finn-b-FG_OTHHEART	rs2723294	T	C	0.589	Other heart diseases (FG_OTHHEART)	PITX2
4.54904e-10	0.0079	4	-0.0495	111571817	NA	finn-b-I9_OTHHEART	rs2723294	T	C	0.589	Other heart diseases (I9_OTHHEART)	PITX2
9.43909e-10	0.0186	4	-0.1141	111571817	413304	ebi-a-GCST005842	rs2723294	T	C	0.6646	Ischemic stroke (cardioembolic)	PITX2
2.24698e-09	0.0211	4	-0.1259	111571817	413304	ebi-a-GCST006910	rs2723294	T	C	0.695	Ischemic stroke (cardioembolic)	PITX2
2.36499e-08	0.0093	4	-0.0518	111571817	NA	finn-b-I9_VHD	rs2723294	T	C	0.5902	Valvular heart disease including rheumatic fever	PITX2
1.527e-09	0.0191	4	-0.1152	120496444	744309	ieu-b-39	rs4596225	G	C	0.2955	diastolic blood pressure	NA
3.99577e-07	0.00054168	5	-0.0027469	172670611	18096	ebi-a-GCST90000294	rs35564079	CT	C	0.28257	Myocardial fractal dimension (slice 8)	NKX2-5
9.40156e-07	0.00062008	5	-0.0030418	172670611	18096	ebi-a-GCST90000293	rs35564079	CT	C	0.28257	Myocardial fractal dimension (slice 7)	NKX2-5
2.18323e-06	0.00055618	5	-0.0026347	172670611	18096	ebi-a-GCST90000292	rs35564079	CT	C	0.28257	Myocardial fractal dimension (slice 6)	NKX2-5
4.53106e-06	0.00044161	5	-0.0020256	172670611	18096	ebi-a-GCST90000291	rs35564079	CT	C	0.28257	Myocardial fractal dimension (slice 5)	NKX2-5
7.31476e-06	0.00036715	5	-0.0016469	172670611	18096	ebi-a-GCST90000290	rs35564079	CT	C	0.28257	Myocardial fractal dimension (slice 4)	NKX2-5
3.22775e-11	0.0302	5	0.2004	122502567	730087	ieu-b-38	rs463106	C	T	0.4697	systolic blood pressure	PRDM6
3.2e-08	0.00585884	5	0.032556	122502567	54137	ebi-a-GCST005846	rs463106	C	T	NA	Heart rate response to recovery post exercise (10 sec)	PRDM6
5.30005e-08	0.00209234	5	0.0113855	122502567	436419	ukb-b-20175	rs463106	C	T	0.468136	Systolic blood pressure, automated reading	PRDM6
1.70565e-06	0.00247721	5	0.0118549	122502567	317754	ukb-a-360	rs463106	C	T	0.466886	Systolic blood pressure automated reading	PRDM6
2.80001e-06	0.00584224	5	0.0273752	122502567	54137	ebi-a-GCST005848	rs463106	C	T	NA	Heart rate response to recovery post exercise (50 sec)	PRDM6
4.79999e-06	0.00585188	5	0.0267717	122502567	54137	ebi-a-GCST005847	rs463106	C	T	NA	Heart rate response to recovery post exercise (20 sec)	PRDM6
3.2e-09	0.00225234	5	0.0133365	128290787	436424	ukb-b-18103	rs1898547	A	G	0.317703	Pulse rate, automated reading	SLC27A6
5.4877e-07	0.00268588	5	0.0134523	128290787	317756	ukb-a-3	rs1898547	A	G	0.318097	Pulse rate automated reading	SLC27A6
1.01228e-19	0.121272	6	1.10208	36647289	13420	ebi-a-GCST008054	rs3176326	A	G	0.177882	QRS duration	CDKN1A
8.7438e-15	0.0159641	6	0.123998	36647289	10815	ukb-d-12340_irnt	rs3176326	A	G	0.197139	QRS duration	CDKN1A
4.96249e-11	0.0142	6	-0.0933	36647289	NA	finn-b-CARDIAC_ARRHYTM	rs3176326	A	G	0.1748	Cardiac arrhytmias	CDKN1A
1.12512e-09	0.00070447	6	-0.0042929	36647289	18096	ebi-a-GCST90000293	rs3176326	A	G	0.19601	Myocardial fractal dimension (slice 7)	CDKN1A
1.33101e-08	0.0102	6	-0.0577	36647289	977323	ebi-a-GCST009541	rs3176326	A	G	NA	Heart failure	CDKN1A
3.1492e-08	0.00063196	6	-0.0034981	36647289	18096	ebi-a-GCST90000292	rs3176326	A	G	0.19601	Myocardial fractal dimension (slice 6)	CDKN1A
8.11802e-08	0.0188	6	-0.1007	36647289	NA	finn-b-I9_HEARTFAIL_EXNONE	rs3176326	A	G	0.1749	"Heart failure,strict" (no controls excluded)	CDKN1A
1.52405e-07	0.0006156	6	-0.0032329	36647289	18096	ebi-a-GCST90000294	rs3176326	A	G	0.19601	Myocardial fractal dimension (slice 8)	CDKN1A
7.01908e-07	0.0191	6	-0.0946	36647289	NA	finn-b-I9_HEARTFAIL	rs3176326	A	G	0.1745	Heart failure,strict	CDKN1A
1.66924e-06	0.0252445	6	-0.120917	36647289	NA	bbj-a-109	rs3176326	A	G	0.108798	Congestive heart failure	CDKN1A
1.49968e-109	0.00209376	6	-0.0465614	118667522	436424	ukb-b-18103	rs11153730	C	T	0.491744	Pulse rate, automated reading	PLN
1.85097e-79	0.00250204	6	-0.0472379	118667522	317756	ukb-a-3	rs11153730	C	T	0.493436	Pulse rate automated reading	PLN
1.80011e-35	0.00358354	6	-0.0445354	118667522	151546	ukb-b-15892	rs11153730	C	T	0.491676	Pulse rate	PLN
2.73401e-27	0.00423682	6	-0.0458595	118667522	110153	ukb-a-363	rs11153730	C	T	0.493436	Pulse rate	PLN
2.56803e-19	0.0173	6	-0.1551	118667522	753921	ieu-b-39	rs11153730	C	T	0.4906	diastolic blood pressure	PLN
7.00648e-15	0.0505	6	-0.3934	118667522	91235	ieu-a-1056	rs11153730	C	T	0.4855	Heart rate	PLN
7.00648e-15	0.0505	6	-0.3934	118667522	6568	ebi-a-GCST001969	rs11153730	C	T	0.4855	Heart rate	PLN
1.09446e-13	0.224996	6	1.67149	118667522	13698	ebi-a-GCST008043	rs11153730	C	T	0.298305	QT interval	PLN
7.89951e-13	0.00708345	6	-0.0507369	118667522	39749	ukb-b-7710	rs11153730	C	T	0.490666	Pulse rate (during blood-pressure measurement)	PLN
3.63915e-11	0.00049488	6	-0.0032772	118667522	18096	ebi-a-GCST90000292	rs11153730	C	T	0.49638	Myocardial fractal dimension (slice 6)	PLN
7.10068e-11	0.00206755	6	-0.0134761	118667522	436424	ukb-b-7992	rs11153730	C	T	0.491744	Diastolic blood pressure, automated reading	PLN
2.46945e-09	0.00055189	6	-0.0032929	118667522	18096	ebi-a-GCST90000293	rs11153730	C	T	0.49638	Myocardial fractal dimension (slice 7)	PLN
4.30002e-09	0.00531399	6	-0.0312038	118667522	68160	ukb-b-11361	rs11153730	C	T	0.491212	ECG, heart rate	PLN
2.75816e-08	0.00246168	6	-0.0136777	118667522	317756	ukb-a-359	rs11153730	C	T	0.493436	Diastolic blood pressure automated reading	PLN
1.17211e-06	0.0125304	6	0.0609364	118667522	10815	ukb-d-12340_irnt	rs11153730	C	T	0.497596	QRS duration	PLN
4.023e-06	0.0301	6	-0.1388	118667522	734533	ieu-b-38	rs11153730	C	T	0.4901	systolic blood pressure	PLN
4.93174e-06	0.00039317	6	-0.0017964	118667522	18096	ebi-a-GCST90000291	rs11153730	C	T	0.49638	Myocardial fractal dimension (slice 5)	PLN

## Sheet: handcrafted_and_shapePCA_associ
phenotype	CHR	SNP	BP	AF	NEA	EA	BETA	SE	T	P	region	Discovered by UPE?
LVED_shapePC01	2	rs2042995	179558366	0.232	T	C	0.0615	0.0077	7.9598	1.76e-15	chr2_108	YES
LVED_shapePC01	4	4:120304290_GC_G	120304290	0.290	GC	G	-0.0455	0.0072	-6.3503	2.17e-10	chr4_77	YES
LVED_shapePC01	12	12:111985640_AT_A	111985640	0.235	AT	A	-0.0524	0.0078	-6.7076	2e-11	chr12_67	YES
LVED_shapePC01	12	rs4767239	114816548	0.825	G	C	0.0521	0.0086	6.0814	1.2e-09	chr12_69	YES
LVED_shapePC01	14	rs365990	23861811	0.369	A	G	0.0435	0.0067	6.5248	6.87e-11	chr14_3	YES
LVED_shapePC02	4	4:111577894_CT_C	111577894	0.699	CT	C	0.0502	0.0071	7.0881	1.38e-12	chr4_72	YES
LVED_shapePC02	17	rs17608766	45013271	0.143	T	C	0.0819	0.0106	7.72	1.24e-14	chr17_27	YES
LVED_shapePC03	1	rs4659701	236853167	0.622	G	A	0.043	0.0067	6.4304	1.28e-10	chr1_124	YES
LVED_shapePC03	2	rs72834476	119529842	0.024	G	C	-0.1295	0.0212	-6.1092	1.01e-09	chr2_69	YES
LVED_shapePC03	2	rs11682755	147033849	0.406	A	G	-0.0422	0.0067	-6.3325	2.43e-10	chr2_87	YES
LVED_shapePC03	5	rs954635	172647847	0.289	A	T	0.0504	0.0072	7.005	2.5e-12	chr5_103	YES
LVED_shapePC03	8	rs1461990	108087628	0.501	C	G	0.0386	0.0065	5.9665	2.44e-09	chr8_72	YES
LVED_shapePC03	13	rs2798280	22112853	0.404	T	C	0.0405	0.0066	6.1686	6.94e-10	chr13_2	YES
LVED_shapePC03	14	rs3814866	73361021	0.345	A	C	0.0414	0.0068	6.0934	1.11e-09	chr14_34	YES
LVED_shapePC04	2	rs2110944	37090233	0.526	T	C	0.0416	0.0076	6.8222	4.42E-08	chr2_23	YES
LVED_shapePC04	7	rs3801387	120974765	0.281	A	G	-0.0477	0.0072	-6.6441	3.08e-11	chr7_72	YES
LVED_shapePC05	5	rs10472577	27652959	0.633	A	G	-0.0403	0.0067	-6.0327	1.62e-09	chr5_19	NO
LVED_shapePC06	6	rs11242779	2507901	0.486	T	C	0.0384	0.0064	5.9667	2.44e-09	chr6_3	NO
LVED_shapePC06	12	rs4761403	78236956	0.508	G	A	-0.0414	0.0065	-6.3855	1.72e-10	chr12_47	YES
LVED_shapePC07	4	rs2723296	111604483	0.696	G	A	-0.0425	0.0071	-5.9916	2.09e-09	chr4_72	YES
LVED_shapePC07	17	rs76774446	45046368	0.132	C	A	-0.0588	0.0094	-6.2551	4e-10	chr17_27	YES
LVED_shapePC08	2	rs151041685	179725237	0.087	G	T	0.0672	0.0113	5.9632	2.49e-09	chr2_108	YES
LVED_shapePC08	4	rs56063997	174616174	0.358	T	C	0.0428	0.0067	6.351	2.16e-10	chr4_113	YES
LVED_shapePC10	5	5:122481429_AAT_A	122481429	0.388	AAT	A	0.0448	0.0067	6.7423	1.58e-11	chr5_74	YES
LVED_shapePC10	10	rs1733724	54223977	0.762	A	G	0.0469	0.0075	6.2415	4.37e-10	chr10_34	NO
LVED_shapePC11	6	rs9392347	1987913	0.403	G	A	0.0406	0.0067	6.0339	1.61e-09	chr6_2	YES
LVED_shapePC11	12	rs59894072	115355336	0.335	C	A	-0.0426	0.0071	-6.0215	1.74e-09	chr12_70	NO
LVED_shapePC11	17	rs56229089	69127852	0.557	G	C	0.0387	0.0065	5.9679	2.42e-09	chr17_40	YES
LVED_shapePC16	14	rs412768	23866713	0.311	A	G	0.0455	0.007	6.5344	6.46e-11	chr14_3	YES
LVEDSph	1	rs375568227	155906400	0.26	CTTT	C	0.0541	0.0074	7.3294	2.35e-13	chr1_78	YES
LVEDSph	2	rs332732	119452943	0.67	T	C	0.0491	0.0068	7.1841	6.87e-13	chr2_69	YES
LVEDSph	2	rs11682755	147033849	0.41	A	G	-0.0513	0.0067	-7.6893	1.51e-14	chr2_87	YES
LVEDSph	4	rs73243622	23875158	0.25	C	T	0.0432	0.0074	5.8424	5.18e-09	chr4_20	YES
LVEDSph	5	rs35564079	172670611	0.29	C	CT	0.0451	0.0072	6.2312	4.67e-10	chr5_103	YES
LVEDSph	5	rs34443280	64329813	0.25	C	T	-0.0409	0.0075	-5.4708	4.5e-08	chr5_40	YES
LVEDSph	5	rs335210	122501864	0.39	A	G	0.0439	0.0067	6.5785	4.8e-11	chr5_74	YES
LVEDSph	6	rs9470366	36625562	0.22	G	A	-0.043	0.0078	-5.53	3.22e-08	chr6_29	YES
LVEDSph	8	rs72007904	108085680	0.5	A	AACTATTC	0.0409	0.0065	6.3062	2.88e-10	chr8_72	YES
LVEDSph	12	rs7965680	78238629	0.56	T	C	0.0393	0.0065	6.0245	1.71e-09	chr12_47	YES
LVEDSph	13	rs9517529	99641977	0.2	C	T	0.0441	0.0081	5.4541	4.95e-08	chr13_50	YES
LVEDV	2	rs7573293	179753245	0.72	C	T	0.0532	0.0073	7.302	2.88e-13	chr2_108	YES
LVEDV	3	rs4894803	171800256	0.4	A	G	-0.0379	0.0066	-5.7216	1.06e-08	chr3_105	YES
LVEDV	6	rs72967533	118655020	0.48	T	C	0.0517	0.0065	7.9858	1.43e-15	chr6_78	YES
LVEDV	10	rs375034445	121424815	0.21	A	AT	-0.0505	0.0079	-6.4041	1.53e-10	chr10_74	YES
LVEDV	11	11:14417164_GTA_G	14417164	0.57	GTA	G	0.0378	0.0068	5.5641	2.65e-08	chr11_11	NO
LVEDV	12	rs12810579	54091926	0.01	G	C	-0.2319	0.0412	-5.628	1.83e-08	chr12_33	YES
LVEDV	12	12:111985640_AT_A	111985640	0.24	AT	A	0.0523	0.0078	6.6918	2.23e-11	chr12_67	YES
LVEDV	14	rs365990	23861811	0.37	A	G	-0.0386	0.0067	-5.7943	6.9e-09	chr14_3	YES
LVEDV	15	rs61999107	48691494	0.1	C	T	0.0633	0.0108	5.8357	5.39e-09	chr15_19	YES
LVM	2	rs2042995	179558366	0.23	T	C	-0.0587	0.0077	-7.5997	3.02e-14	chr2_108	YES
LVM	4	4:120304290_GC_G	120304290	0.29	GC	G	0.0391	0.0072	5.4609	4.76e-08	chr4_77	YES
LVM	6	rs11423823	126674371	0.5	C	CT	-0.0379	0.0066	-5.7547	8.73e-09	chr6_84	YES
LVM	7	rs12673771	46637249	0.57	T	C	-0.0392	0.0066	-5.9716	2.37e-09	chr7_34	YES
LVM	10	rs3740293	75406141	0.14	A	C	0.0548	0.0093	5.9091	3.46e-09	chr10_48	YES
LVM	12	rs7308120	114789046	0.82	T	C	-0.0534	0.0084	-6.3417	2.29e-10	chr12_69	YES
LVMVR	3	rs4894803	171800256	0.4	A	G	0.0384	0.0066	5.7961	6.83e-09	chr3_105	YES
LVMVR	6	rs11153730	118667522	0.49	T	C	-0.0379	0.0064	-5.8714	4.35e-09	chr6_78	YES
LVMVR	8	rs12542527	125876444	0.28	A	G	0.0427	0.0072	5.936	2.94e-09	chr8_82	NO
LVMVR	22	rs2070458	24159307	0.8	A	T	-0.0449	0.0082	-5.5029	3.75e-08	chr22_6	NO
