# Supplementary material for: Unsupervised ensemble-based phenotyping enhances discoverability of genes related to left-ventricular morphology
Source: Nat Mach Intell. 2024 Mar 11;6(3):291–306. doi: 10.1038/s42256-024-00801-1 (PMC10957472; doi:10.1038/s42256-024-00801-1)
Supplement: Supplementary file 4 — −log10(P) for associations of previous studies, and for our own GWAS on handcrafted LV indices, along with the best −log10(P) from UPE, for the lead variant in each study-wide significant locus. [file 42256_2024_801_MOESM4_ESM.csv]

	Best from UPE	Best from rest	OurGWAS__LVEDV	OurGWAS__LVEDSph	OurGWAS__LVM	OurGWAS__LVMVR	AUNG2019__LVEDV	AUNG2019__LVESV	AUNG2019__LVEF	AUNG2019__LVM	AUNG2019__LVMVR	PIRRUCCELLO2020__LVEDV	PIRRUCCELLO2020__LVEDVi	PIRRUCCELLO2020__LVESV	PIRRUCCELLO2020__LVESVi	PIRRUCCELLO2020__LVEF	PIRRUCCELLO2020__SV	PIRRUCCELLO2020__SVi	MEYER2020__LV_fractal_dim_slice1	MEYER2020__LV_fractal_dim_slice2	MEYER2020__LV_fractal_dim_slice3	MEYER2020__LV_fractal_dim_slice4	MEYER2020__LV_fractal_dim_slice5	MEYER2020__LV_fractal_dim_slice6	MEYER2020__LV_fractal_dim_slice7	MEYER2020__LV_fractal_dim_slice8	MEYER2020__LV_fractal_dim_slice9	Levin2022__HeartFailure
PLN	28.706	20.827	14.49	20.827	4.7686	8.3615	4.21467016498923	3	0.568636235841013	2.29242982390206	0.853871964321762	15.431798275933	10.8239087409443	9.16749108729376	7.26760624017703	1.15490195998574	14.2365720064371	8.88605664769316	0.33985	0.70986	0.0034476000000001	0.81786	5.307	10.439	8.6074	4.3591	0.922239999999998	0.346594509335499
GOSR2	21.079	24.016	4.5232	3.12780000000003	2.07	1.7468	3.27572413039921	3.61978875828839	0.795880017344075	1.22184874961636	1.46852108295774	4.26760624017703	4.76955107862173	4.74472749489669	4.82390874094432	2.27572413039921	2	2.3767507096021	0.45905	7.8315	24.016	10.954	0.0161719999999998	2.2017	4.7261	4.2276	1.0116	4.30486870229597
BAG3	17.382	30.3467874862247	9.8162	4.5301	6.0652	2.3959	5.82390874094432	15.3098039199715	14.4089353929735	2.3767507096021	1.82390874094432	13.267606240177	10.3372421683184	29.9208187539524	26.602059991328	30.3467874862247	1.16115090926274	0.387216143280264	3.38910000000009	4.497	2.0774	0.42078	2.8645	2.99240000000001	1.4973	0.0445909999999998	0.710170000000001	NA
TTN	16.846	15.9208187539524	11.999	1.3367	10.63827216	11.60205999	19.07572071	12.69897	0.02687215	6.4089353929735	0.251811972993799	15.9208187539524	14.7447274948967	15.0362121726544	14.5086383061657	6.10237290870956	9.48148606012211	7.95860731484177	0.552749999999999	0.322139999999999	0.0099388000000001	0.18869	0.10957	0.56182	0.8163	0.99308	0.31025	0.365019199948772
STRN	15.006	7.97839728397176	0.52921	6.7934	0.66546	0.096825	0.853871964321762	0.886056647693163	0.494850021680094	0.677780705266081	2.88605664769316	1.39794000867204	1.85387196432176	2.69897000433602	3.10237290870956	2.36653154442041	0.259637310505756	0.494850021680094	1.3137	3.05270000000004	1.8449	0.20326	0.44942	0.39471	0.26456	0.0016917000000001	0.41769	7.97839728397176
SYNPO2L	14.604	8.4607	4.5667	4.3162	8.4607	0.63056	0.366531544420413	0.301029995663981	1.53760200210104	1.92081875395238	1.1249387366083	0.397940008672038	0.0362121726544447	2.04095860767891	1.52287874528034	3.88605664769316	0.721246399047171	1.44369749923271	1.4074	2.42350000000001	1.8872	0.735380000000001	0.22778	0.995150000000002	1.3567	1.2105	0.637350000000001	7.97102229479122
MYL2	14.559	15.0409586076789	10.111	1.8872	5.2898	2.98630000000001	7.69897000433602	5.21467016498923	0.552841968657781	2.88605664769316	2.69897000433602	15.0409586076789	9.61978875828839	9.60205999132796	7.02227639471115	1.38721614328026	12.301029995664	6.65757731917779	1.5758	0.548580000000001	0.628659999999999	0.095136	0.20227	0.35768	0.748300000000001	0.620439999999999	0.31897	4.12831033431448
SHOX2	14.153	6.7889	5.4701	6.7889	5.9808	0.36483	2.00436480540245	1.69897000433602	0.468521082957745	1.67778070526608	0.431798275933005	3.38721614328026	3.52287874528034	2.82390874094432	2.85387196432176	0.886056647693163	2.42021640338319	2.32790214206428	1.0282	1.1678	0.25861	0.13958	0.26958	0.14267	0.1154	0.611640000000001	0.497840000000001	0.708187312532881
CCDC91	13.708	3.54410000000011	2.8693	3.54410000000011	0.75445	2.2197	0.585026652029182	0.0268721464003013	0.698970004336019	0.119186407719209	0.301029995663981	0.408935392973501	1.39794000867204	0.346787486224656	0.769551078621726	0.136677139879544	0.327902142064283	1.30102999566398	0.758559999999999	1.3476	1.6483	0.45944	0.667980000000001	1.2305	1.2981	1.2841	1.5247	NA
MYH6	13.572	8.56863623584101	8.1609	0.84679	5.1795	1.5178	2.43179827593301	0.886056647693163	0.397940008672038	1.11918640771921	1.20760831050175	6.72124639904717	6.18708664335714	1.88605664769316	1.67778070526608	0.698970004336019	8.56863623584101	7.82390874094432	1.2927	0.728150000000001	0.37771	1.1648	1.0003	0.24806	0.22803	0.40706	0.18334	0.279427279635739
PITX2	13.354	5.03569321769606	1.0183	0.0027667	1.0193	0.21288	0.283996656365201	0.0362121726544447	0.318758762624413	0.0457574905606751	0.721246399047171	0.0655015487564322	1.07572071393812	0.214670164989233	0.920818753952375	0.337242168318426	0.0555173278498313	0.769551078621726	0.52995	0.43508	0.3929	2.0245	1.7747	1.5783	1.3331	0.12188	0.12325	5.03569321769606
EN1	13.176	11.249	0.11588	11.249	0.29921	0.22186	0.161150909262745	0.443697499232713	0.387216143280264	0.1249387366083	0.259637310505756	0.0969100130080563	0.142667503568732	0.00436480540245	0.0222763947111522	0.161150909262745	0.236572006437063	0.346787486224656	0.11713	0.39301	0.0809369999999999	0.0343570000000002	1.1917	1.1366	1.0657	1.0835	0.18272	1.33507610656192
FILIP1L	13.075	6.4033	6.4033	1.5524	5.4865	0.80595	2.76955107862173	3.08092190762393	0.853871964321762	1.67778070526608	0.886056647693163	4	4.56863623584101	2.42021640338319	2.88605664769316	0.366531544420413	3.1249387366083	3.61978875828839	0.62015	0.604760000000001	0.61324	1.0856	2.0403	2.263	2.2023	2.0266	1.3654	0.234182484690082
NKX2-5	13.046	9.3311	4.4634	9.3311	0.69566	5.0062	3.31875876262441	2.15490195998574	0.337242168318426	0.136677139879544	5.14874165128092	5.88605664769316	3.43179827593301	2.13076828026902	1.31875876262441	0.214670164989233	7.18045606445813	3.79588001734407	0.0293059999999998	1.4647	2.55320000000001	5.1358	5.3438	5.6609	6.0268	6.3984	3.05570000000002	0.398591939465316
MYOZ2	12.619	7.3224	6.0354	1.3551	7.3224	0.35586	3.03621217265444	2.79588001734407	0.522878745280338	1.72124639904717	0.823908740944319	2.85387196432176	2.72124639904717	2.42021640338319	2.53760200210104	0.795880017344075	2.56863623584101	1.92081875395238	NA	NA	NA	NA	NA	NA	NA	NA	NA	NA
CDKN1A	12.489	19.4020855287975	0.15817	6.5364	1.1431	2.71020000000001	1.22914798835786	2.26760624017703	2.0087739243075	4.13076828026902	10.0222763947112	2.26760624017703	3.74472749489669	11.6382721639824	13.7447274948967	18.7447274948967	1.17392519729917	0.387216143280264	0.58201	0.32923	0.27447	0.48839	3.34990000000008	7.5018	8.9488	6.817	3.30600000000003	19.4020855287975
ADAMTS18	12.281	2.8075	1.5258	2.8075	0.82226	0.72936	0.107905397309519	0.00436480540245	0.327902142064283	0.537602002101044	1.20065945054642	0.397940008672038	0.180456064458131	0.677780705266081	0.193820026016113	0.552841968657781	0.161150909262745	0.327902142064283	1.4084	0.82918	0.26729	0.3146	0.791430000000001	0.91437	0.44174	0.1295	0.31345	0.0946359312331076
FGF9	12.057	6.43	0.22002	6.43	0.074436	0.62094	0.721246399047171	0.187086643357144	0.522878745280338	0.244125144327509	1.23657200643706	0.0177287669604316	0.148741651280925	0.602059991327962	0.408935392973501	1.31875876262441	0.602059991327962	0.823908740944319	0.671720000000001	0.870520000000001	0.516210000000001	1.698	0.85174	0.0652440000000001	0.0959450000000002	0.0720599999999998	0.0723879999999999	NA
FDPS	12.011	5.692	1.7098	5.692	1.255	0.23011	NA	NA	NA	NA	NA	0.455931955649724	0.119186407719209	0.107905397309519	0.0555173278498313	0.275724130399211	0.568636235841013	0.207608310501746	0.0799529999999998	1.1291	0.45801	0.3611	0.23976	0.0005110000000001	0.0868449999999999	0.50979	0.57003	0.626352527790782
KDM1A	11.696	9.0119	0.68949	9.0119	1.97	0.63999	0.180456064458131	0.657577319177794	0.886056647693163	1.44369749923271	0.744727494896694	0.537602002101044	0.267606240177031	0.366531544420413	0.0555173278498313	0.161150909262745	0.721246399047171	0.207608310501746	0.42857	0.065514	0.0785169999999999	0.1189	0.1966	0.14021	0.25017	0.935380000000001	1.0249	0.198047765145718
ACTN2	11.695	8.44369749923271	0.1224	4.5685	0.14549	0.56194	0.207608310501746	0.886056647693163	1.65757731917779	1.06550154875643	0.366531544420413	1.53760200210104	1.09151498112135	5.82390874094432	5.46852108295774	8.44369749923271	0.376750709602099	0.958607314841775	0.599239999999999	0.64753	0.19655	0.32317	0.01501	0.33341	1.2244	0.8473	0.29242	3.54196680750349
NAV3	11.566	8.7674	0.20761	8.7674	0.13092	0.26268	0.677780705266081	0.443697499232713	0.154901959985743	0.698970004336019	0.0457574905606751	0.214670164989233	0.0555173278498313	0.148741651280925	0.214670164989233	0.602059991327962	0.455931955649724	0.0655015487564322	0.36684	0.16441	0.0824480000000001	0.97788	3.5313000000001	3.89460000000011	1.8888	0.60992	0.38158	0.623423042943488
KCNJ2	11.444	1.5381	0.17994	1.5381	0.51787	0.96945	0.0506099933550872	0.431798275933005	0.638272163982407	0.0809219076239261	0.0087739243075051	0.397940008672038	0.677780705266081	0.142667503568732	0.214670164989233	0.200659450546418	0.537602002101044	0.823908740944319	0.41484	0.37742	0.0077805	0.0671360000000002	0.0498089999999998	0.39058	0.31967	0.89576	0.57584	0.718285029972704
CCDC34	11.243	4.4292	1.0276	4.4292	0.44176	3.1505	0.275724130399211	0.0705810742857072	0.267606240177031	0.292429823902064	0.744727494896694	0.568636235841013	0.42021640338319	0.698970004336019	0.585026652029182	0.42021640338319	0.356547323513813	0.207608310501746	0.639449999999999	0.800980000000001	1.4019	2.1357	1.0626	0.21035	0.0089285999999999	0.553319999999999	0.26777	0.0126466112642063
NDUFV2	11.215	4.5211	1.0738	4.5211	2.0633	0.38954	1.11918640771921	0.638272163982407	0.0177287669604316	2.48148606012211	0.259637310505756	0.698970004336019	0.537602002101044	0.619788758288394	0.508638306165727	0.214670164989233	0.522878745280338	0.275724130399211	1.0075	0.16672	0.47794	0.34998	0.0435889999999999	0.3457	0.627970000000001	0.27648	0.44214	0.189565844077327
SRL	11.028	5.3981	5.3981	4.9667	2.48620000000001	2.28140000000001	3.09691001300806	3.74472749489669	1.53760200210104	0.200659450546418	2.65757731917779	3.18045606445813	2.69897000433602	5.30102999566398	5.1249387366083	4.76955107862173	0.823908740944319	0.468521082957745	0.78549	1.0344	1.4993	1.6758	1.0899	1.3191	1.4039	0.937970000000002	1.3729	0.0114856341663338
AFAP1	10.868	2.39160000000001	2.39160000000001	2.1426	0.69115	1.6926	0.468521082957745	0.0222763947111522	0.481486060122112	1.24412514432751	0.318758762624413	0.136677139879544	0.275724130399211	0.0457574905606751	0.207608310501746	0.00436480540245	0.142667503568732	0.200659450546418	1.5163	0.993249999999999	0.13931	0.503580000000001	0.83645	1.4847	0.56081	0.703729999999999	0.64647	1.14266750356873
ADAMTS6	10.798	7.1036	0.98087	7.1036	0.36659	0.89537	0.292429823902064	0.1249387366083	0.167491087293764	0.795880017344075	0.309803919971486	0.481486060122112	0.136677139879544	0.193820026016113	0.481486060122112	1.03151705144606	1.38721614328026	0.698970004336019	0.2369	0.31635	0.15606	0.608609999999999	0.16297	0.0222159999999999	0.08761	0.14023	0.829829999999999	NA
PRDM16	10.772	7.0998	1.5955	7.0998	0.045923	3.00330000000003	0.494850021680094	0.408935392973501	0.0809219076239261	0.173925197299173	0.657577319177794	0.408935392973501	1.20065945054642	0.481486060122112	1	0.356547323513813	0.102372908709558	0.744727494896694	0.0439450000000001	0.0655809999999998	0.702149999999999	0.726050000000001	0.13365	0.699269999999999	0.696280000000001	0.74784	0.834069999999999	NA
IGFBP3	10.69	8.5213	4.442	0.1017	8.5213	0.64427	0.958607314841775	1.30980391997149	1.29242982390206	1.74472749489669	0.301029995663981	5.20760831050175	4.30102999566398	4.48148606012211	4.06550154875643	1.63827216398241	3.72124639904717	2.58502665202918	0.700200000000001	0.15608	0.34096	0.60546	0.48533	0.76905	0.55205	0.82461	0.21725	NA
KDM2A	10.685	4.1543	0.25572	4.1543	0.22789	0.098303	0.366531544420413	0.318758762624413	0.0132282657337551	0.823908740944319	0.167491087293764	1.26760624017703	0.207608310501746	1.09151498112135	0.142667503568732	0.431798275933005	0.920818753952375	0.522878745280338	0.61538	0.42823	0.37562	0.16146	0.0074365000000001	0.539780000000001	1.1115	0.524309999999999	0.36995	0.107404577171102
TBX5	10.647	9.3125	4.8805	1.7876	9.3125	0.89924	1.56863623584101	1.39794000867204	0.455931955649724	0.721246399047171	0.508638306165727	1.76955107862173	1.50863830616573	1.2839966563652	1.0268721464003	0.244125144327509	1.85387196432176	1.32790214206428	1.1538	0.633539999999999	0.26147	0.0888290000000001	0.11555	0.023539	0.480890000000001	0.17239	0.32007	1.29756946355447
HSPB7	10.629	23.8860566476932	6.4534	1.3191	3.20790000000004	2.3779	1.61978875828839	7.10237290870956	9.18708664335714	0.0132282657337551	2.1249387366083	8.72124639904717	7.74472749489669	21.1739251972992	21.7958800173441	23.8860566476932	0.455931955649724	0.0809219076239261	0.537879999999999	0.415059999999999	0.77841	0.23572	0.31165	0.0559489999999998	0.0266169999999999	0.29283	0.829630000000001	7.70027484602436
WNT16	10.623	2.08092190762393	0.26865	0.86518	0.095744	0.41737	0.180456064458131	0.638272163982407	0.769551078621726	0.301029995663981	0.148741651280925	2.08092190762393	1.22914798835786	2.04575749056068	1.82390874094432	0.795880017344075	1.02227639471115	0.376750709602099	0.44221	0.52348	0.21616	1.1102	2.0174	1.1637	0.59043	0.29501	0.788449999999999	0.857923538926715
NDRG2	10.599	5.85387196432176	4.1839	4.3691	2.11140000000001	2.4428	3.13076828026902	0.508638306165727	1.88605664769316	0.193820026016113	3.38721614328026	5.43179827593301	3.58502665202918	2.34678748622466	1.42021640338319	0.0555173278498313	5.85387196432176	3.85387196432176	2.27060000000001	0.19416	0.41883	0.48772	2.0122	2.0705	2.1802	2.84310000000003	2.0092	0.0781055290708976
TMEM43	10.561	19.0915149811213	7.0647	4.7245	5.0954	1.2875	4.55284196865778	5.50863830616573	2.06550154875643	1.74472749489669	1.58502665202918	9.38721614328026	8.06550154875643	19.0915149811213	17.9586073148418	18.8860566476932	1.21467016498923	0.853871964321762	0.13909	0.1816	0.610879999999999	0.49794	0.0457259999999999	0.29178	0.15454	0.11213	0.20447	1.96738123914928
HEY2	10.539	8.059	6.2955	1.8528	8.059	0.15808	0.657577319177794	0.920818753952375	0.823908740944319	3.82390874094432	1.69897000433602	5.30102999566398	2.39794000867204	3.76955107862173	1.95860731484178	0.958607314841775	4.52287874528034	1.92081875395238	0.38533	0.32455	0.57509	0.0921249999999999	0.84563	1.039	0.93112	0.36351	0.16022	NA
ACVR2A	10.534	12.768	0.93836	12.768	0.51372	0.49182	1.85387196432176	1.02227639471115	0.1249387366083	1.25963731050576	0.455931955649724	0.958607314841775	0.602059991327962	0.585026652029182	0.292429823902064	0.0861861476162833	0.958607314841775	0.552841968657781	1.0183	0.61412	0.16441	0.16931	0.802840000000001	0.995680000000002	0.905049999999999	1.6246	0.75764	NA
RNF11	10.511	5.49498575991589	0.51906	3.70730000000014	0.053184	0.9906	NA	NA	NA	NA	NA	2.26760624017703	3.20760831050175	2.65757731917779	3.4089353929735	1.65757731917779	0.721246399047171	1.21467016498923	0.25138	0.0330509999999998	0.426530000000001	0.53862	0.27435	0.18438	0.0347109999999999	0.2594	0.1037	5.49498575991589
PIGL	10.465	1.53760200210104	0.15263	1.236	0.0456959999999999	0.19482	0.154901959985743	0.337242168318426	0.823908740944319	0.229147988357856	0.173925197299173	0.585026652029182	0.0705810742857072	1.33724216831843	0.677780705266081	1.53760200210104	0.00436480540245	0.494850021680094	0.53391	0.41329	0.30499	0.11775	0.085216	0.10599	0.0195599999999999	0.0044154	0.0133949999999999	1.00899555966924
MAF	10.281	3.03650000000004	3.03650000000004	1.1045	1.4884	1.6326	0.619788758288394	0.552841968657781	0.376750709602099	0.229147988357856	1.2518119729938	1.07058107428571	0.657577319177794	1.32790214206428	1.00877392430751	0.886056647693163	0.537602002101044	0.267606240177031	1.4493	1.9772	1.7831	0.66648	0.025525	0.10539	0.52881	0.786020000000001	0.025617	NA
SOST	10.256	4.8653	1.1307	4.8653	0.47896	0.78384	0.102372908709558	0.142667503568732	0.0604807473813814	0.161150909262745	0.309803919971486	0.721246399047171	0.0268721464003013	0.677780705266081	0.142667503568732	0.376750709602099	0.455931955649724	0.0705810742857072	0.0186760000000001	0.54413	0.6785	0.21588	0.975720000000001	0.735970000000001	0.95307	1.6162	1.1596	0.0563076728939833
PRDM6	10.208	9.7497	1.1464	9.7497	0.19229	1.7653	0.602059991327962	0.309803919971486	0.173925197299173	0.113509274827518	1.42021640338319	0.508638306165727	0.508638306165727	0.494850021680094	0.387216143280264	0.301029995663981	0.309803919971486	0.397940008672038	1.2934	0.13838	0.0520360000000001	0.17098	0.066688	0.0064008999999999	1.52	2.43150000000001	0.0147460000000001	0.292344676468813
GATA6	10.182	3.65190000000001	0.72462	3.65190000000001	0.15507	1.6693	1.55284196865778	2.79588001734407	2.2839966563652	0.744727494896694	0.481486060122112	0.346787486224656	0.886056647693163	0.494850021680094	0.657577319177794	0.337242168318426	0.200659450546418	0.657577319177794	0.18673	0.45006	2.1521	2.0332	0.32292	0.0067371000000001	0.20675	0.25639	0.0176300000000001	0.0360233900033942
ABRA	10.093	9.5401	1.1932	9.5401	1.4702	0.02916	0.0969100130080563	0.292429823902064	0.657577319177794	0.585026652029182	0.638272163982407	0.180456064458131	0.142667503568732	0.0268721464003013	0.0861861476162833	0.275724130399211	0.0705810742857072	0.259637310505756	0.57227	0.540599999999999	1.4466	1.0294	0.16478	0.59908	0.683699999999999	0.595969999999999	0.0189819999999999	0.709075440617246
WASF3	10.031	3.13490000000005	0.60049	3.12020000000002	3.13490000000005	1.8676	0.148741651280925	0.494850021680094	0.920818753952375	1.53760200210104	1.53760200210104	0.327902142064283	0.275724130399211	0.00436480540245	0.142667503568732	0.356547323513813	0.638272163982407	0.552841968657781	1.0588	1.8627	2.74510000000001	1.7158	0.640449999999999	0.43767	1.0172	0.44169	0.3376	0.389233405226729
GJA5	9.9618	5.8512	0.80161	5.8512	0.46907	0.29284	1.30980391997149	2	1.07572071393812	1.14874165128092	0.1249387366083	1.10237290870956	0.397940008672038	0.795880017344075	0.397940008672038	0.207608310501746	0.552841968657781	0.102372908709558	0.0945409999999998	0.49065	0.555529999999999	0.528369999999999	1.1167	3.35800000000008	4.546	4.8004	1.9726	0.0413405729470667
DOCK9	9.9215	6.4831	2.72430000000001	6.4831	1.3584	1.088	0.657577319177794	0.0409586076789063	1.17392519729917	0.431798275933005	2.13667713987954	0.468521082957745	0.508638306165727	0.552841968657781	0.619788758288394	0.267606240177031	0.214670164989233	0.327902142064283	0.64833	0.16116	0.20584	1.1911	2.64520000000001	1.9215	0.747319999999999	0.043158	0.90929	0.0146633582643872
ADAMTS1	9.8402	3.38930000000007	0.33939	3.38930000000007	0.15212	1.2278	1.69897000433602	0.602059991327962	0.244125144327509	0.173925197299173	1.48148606012211	1.04095860767891	0.267606240177031	0.0362121726544447	0.283996656365201	0.823908740944319	2.03151705144606	0.721246399047171	0.21453	0.866920000000001	1.2164	0.11294	0.63746	0.34976	0.37659	0.37929	0.915190000000001	0.103914914576715
